# Supplementary material for: Alteration of the gut microbiota associated with childhood obesity by 16S rRNA gene sequencing
Source: PeerJ. 2020 Jan 14;8:e8317. doi: 10.7717/peerj.8317 (PMC6968493; doi:10.7717/peerj.8317)
Supplement: Supplemental Information 2 [file peerj-08-8317-s002.xls]

Sample ID	Raw Reads (PE)	Clean Reads (PE)	Raw Tags	Clean Tags	MaxLen (nt)	MinLen (nt)	AvgLen (nt)	GC (%)	No. of seqs	Effective (%)
F01	35876	35411	35280	34234	265	242	252.93	50.93	31280	91.37
F02	41301	40697	40519	38151	261	246	252.91	51.22	34426	90.24
F03	38627	38070	37922	37552	259	249	252.87	50.13	34969	93.12
F04	39993	39485	39344	36700	255	243	252.92	51.26	34097	92.91
F05	35556	35011	34860	34518	256	250	252.77	51.21	32204	93.30
F06	29521	29132	29022	28580	254	249	252.90	51.45	25813	90.32
F07	48612	47982	47788	47101	264	247	252.92	51.89	43487	92.33
F08	43005	42490	42335	41733	254	249	252.91	52.65	38135	91.38
F09	41581	41008	40827	38931	257	249	252.95	51.15	35073	90.09
F10	44319	43756	43586	43176	256	248	252.91	50.85	38951	90.21
F11	35921	35335	35193	34797	255	249	252.86	50.61	30060	86.39
F12	40755	40210	40052	38392	254	241	252.78	51.66	34837	90.74
F13	36426	35944	35808	35116	265	245	252.86	50.06	31992	91.10
F14	56563	55774	55573	54925	256	237	252.94	50.21	51289	93.38
F15	52176	51547	51372	50349	255	247	252.82	50.93	48175	95.68
F16	54137	53432	53224	52391	256	247	252.89	50.57	49140	93.79
F17	50577	49875	49689	48598	256	228	252.80	51.25	45542	93.71
F18	39484	39006	38833	38415	255	249	252.93	52.36	35662	92.83
F19	43617	43002	42806	42234	255	249	252.89	50.94	37859	89.64
F20	37457	36925	36771	36242	255	250	252.89	50.96	32311	89.15
F21	36364	35832	35679	35093	255	250	252.70	51.39	31851	90.76
F22	37607	37030	36879	36488	255	249	252.90	50.47	32360	88.69
F23	50390	49724	49532	48114	278	241	252.94	50.14	42168	87.64
F24	57883	57277	57039	55661	265	241	252.97	51.66	48798	87.67
F25	46233	45660	45486	44752	259	228	252.93	50.61	40642	90.82
F26	56774	56123	55926	55037	263	232	252.97	49.90	48279	87.72
F27	58844	58144	57939	54622	256	228	252.95	50.84	48217	88.27
F28	52295	51789	51611	50497	264	247	252.98	52.12	47902	94.86
N01	54808	54106	53839	53052	256	242	252.89	50.19	47262	89.09
N02	47226	46601	46405	45860	257	249	252.92	51.12	40923	89.23
N03	53102	52441	52254	51289	262	247	252.96	50.06	42523	82.91
N04	53327	52643	52437	51833	262	236	252.93	50.67	41095	79.28
N05	40480	39904	39741	39285	262	250	252.85	51.51	35973	91.57
N06	36026	35524	35380	34365	259	244	252.89	51.54	30085	87.55
N07	52348	51667	51454	50691	278	245	252.88	51.18	43843	86.49
N08	53189	52518	52345	49705	255	247	252.93	50.63	43751	88.02
N09	38810	38331	38163	37648	265	241	252.90	52.34	34813	92.47
N10	42977	42479	42278	41687	267	244	252.84	51.37	33772	81.01
N11	65143	64233	63920	63235	261	249	252.93	49.98	55847	88.32
N12	41672	41166	40987	40272	258	241	252.93	50.14	34880	86.61
N13	45137	44610	44411	43838	256	235	252.96	50.37	36986	84.37
N14	54319	53606	53353	52677	262	247	252.95	50.70	45457	86.29
N15	42981	42395	42229	41550	272	238	252.69	52.24	32448	78.09
N16	42510	41928	41718	39220	258	249	252.88	50.64	34382	87.66
N17	52210	51519	51273	50759	256	243	252.94	51.01	41812	82.37
N18	40550	40003	39816	39318	264	228	252.83	51.32	34998	89.01
N19	53536	52837	52619	51938	273	241	252.95	50.38	47313	91.10
N20	48066	47407	47216	45826	256	247	252.93	50.91	41121	89.73
N21	46020	45438	45275	44754	256	249	252.99	49.88	39346	87.92
N22	50756	50044	49837	49314	258	244	252.88	51.03	39025	79.14
N23	51987	51330	51121	50004	254	247	252.94	50.26	41472	82.94
