# Supplementary material for: Alteration of the gut microbiota associated with childhood obesity by 16S rRNA gene sequencing
Source: PeerJ. 2020 Jan 14;8:e8317. doi: 10.7717/peerj.8317 (PMC6968493; doi:10.7717/peerj.8317)
Supplement: Supplemental Information 3 [file peerj-08-8317-s003.xls]

Taxon	F	N
k__Bacteria;Other	9.91E-06	8.57E-06
k__Bacteria;p__Actinobacteria	0.00162721	0.004755775
k__Bacteria;p__Bacteroidetes	0.513547086	0.554796442
k__Bacteria;p__Firmicutes	0.361758834	0.379332113
k__Bacteria;p__Fusobacteria	0.017567461	0.000610525
k__Bacteria;p__Proteobacteria	0.096394081	0.051789891
k__Bacteria;p__Verrucomicrobia	0.009018539	0.003814603
