# Supplementary material for: Alteration of the gut microbiota associated with childhood obesity by 16S rRNA gene sequencing
Source: PeerJ. 2020 Jan 14;8:e8317. doi: 10.7717/peerj.8317 (PMC6968493; doi:10.7717/peerj.8317)
Supplement: Supplemental Information 4 [file peerj-08-8317-s004.xls]

Taxon	F01	F02	F03	F04	F05	F06	F07	F08	F09	F10	F11	F12	F13	F14	F15	F16	F17	F18	F19	F20	F21	F22	F23	F24	F25	F26	F27	F28	N01	N02	N03	N04	N05	N06	N07	N08	N09	N10	N11	N12	N13	N14	N15	N16	N17	N18	N19	N20	N21
Acidaminococcus	3.21027287319e-05	0.0	2.85975749256e-05	2.93315343326e-05	3.10520432244e-05	3.87446726075e-05	0.00768770427657	5.24466355483e-05	2.85143997719e-05	0.0	6.65358129013e-05	8.61153371415e-05	9.37763746054e-05	0.0	0.0	0.0	0.0	0.0	2.64193812581e-05	3.09540023525e-05	6.27963201356e-05	6.18085172137e-05	0.0	0.0	0.0	0.0	0.0	0.0	2.11586475392e-05	0.0	0.00011759448717	4.8667721134e-05	0.0	0.000398869868705	0.000547420281921	2.28566204201e-05	5.74498032344e-05	5.9227671168e-05	7.16383695107e-05	0.0	2.70387194462e-05	4.39985920451e-05	0.0	0.00014542493165	0.0	0.0165442752236	0.0	4.86369494905e-05	0.0
Aggregatibacter	6.42054574639e-05	0.0	0.0	0.000175989205995	0.0	0.000232468035645	0.0264466233946	0.000157339906645	0.000427715996578	0.000179726815241	3.32679064506e-05	0.0	0.000343846706886	0.0	0.0	0.0	0.000417233958452	2.80410521003e-05	0.000105677525032	9.28620070575e-05	0.0	0.0	4.74293302979e-05	0.0	0.0	2.07129393732e-05	8.29582927183e-05	6.26291726686e-05	0.0	0.0	0.0	0.0	0.0	0.0	2.28091784134e-05	2.28566204201e-05	0.0	8.8841506752e-05	5.3728777133e-05	0.0	0.0	0.0	0.0	0.0	0.0	0.0	2.11362867771e-05	0.0	0.0
Akkermansia	9.63081861958e-05	5.80973129993e-05	0.0	0.0	0.13395851447	0.000116234017823	4.60341573447e-05	0.000445796402161	0.00236669518107	5.13505186402e-05	3.32679064506e-05	0.000114820449522	9.37763746054e-05	0.0	2.07576543851e-05	0.00018315018315	2.19596820238e-05	8.41231563008e-05	0.00322316451349	0.0361542747477	0.000219787120475	6.18085172137e-05	0.00021343198634	0.0010656392811	0.0731017174352	0.000538536423704	0.000103697865898	0.000146134736227	0.00338538360628	0.00197942376775	0.0040687692561	0.000194670884536	0.00205715556544	0.0101379424963	6.84275352402e-05	0.0	2.87249016172e-05	0.0061004501303	5.3728777133e-05	0.00177762486381	0.000189271036124	4.39985920451e-05	0.0445636094675	2.90849863301e-05	0.0	0.0109152213047	0.0019445383835	7.29554242358e-05	2.54168361122e-05
Anaerostipes	0.00131621187801	0.00133623819898	5.71951498513e-05	0.000469304549321	9.31561296733e-05	0.00213095699341	0.00112783685495	0.00886348140767	0.00185343598517	0.0104755058026	0.000199607438704	0.000401871573327	0.00306336157044	0.000233968297296	0.000518941359626	0.00407000407	0.000197637138214	0.00151421681341	0.00398932656997	0.000557172042345	0.000219787120475	6.18085172137e-05	0.00189717321191	0.0136278869603	0.000123025441661	0.0014706186955	0.0109297550656	0.000501033381349	0.000486648893403	9.77493218641e-05	0.000211670076907	0.000559678793041	0.00216835316357	0.00159547947482	0.000387756033028	0.00228566204201	0.000488323327493	0.000473821369344	0.00528332975141	0.00172028212627	0.00064892926671	0.000813973952834	0.000955374753452	0.0335931592112	4.78331579451e-05	0.000257164899849	6.34088603314e-05	0.000997057464556	0.00282126880846
Bacteroides	0.415409309791	0.388874364561	0.585249370853	0.379227407386	0.38790212396	0.425571483921	0.3061731805	0.198589185504	0.377958368976	0.447930574099	0.635283941582	0.301547205557	0.62695758182	0.624948819435	0.325230928905	0.449002849003	0.317361324608	0.0808703942572	0.32149745053	0.414752677521	0.406637571038	0.470331911737	0.656303357997	0.134844355186	0.486688647212	0.511526750761	0.474251819898	0.0653222270934	0.558694088274	0.441729185504	0.537618476446	0.508237011802	0.148976982097	0.202160545122	0.416609643721	0.515485360335	0.0519346221239	0.337183131959	0.630149007809	0.350278112277	0.461091282717	0.425356388596	0.155325443787	0.523762433832	0.389074906725	0.42892247907	0.492898207643	0.442620558839	0.565727938186
Bifidobacterium	0.000481540930979	0.00113289760349	0.00020018302448	0.000175989205995	9.31561296733e-05	0.000232468035645	0.000644478202826	0.00613625635915	8.55431993157e-05	0.000359453630482	0.000266143251605	0.000172230674283	0.000343846706886	0.000623915459455	0.00448365334717	0.002035002035	0.000439193640476	0.00128988839661	0.00177009854429	0.000309540023525	0.000533768721153	0.00281228753322	0.000545437298425	0.00022542369408	0.0131145120811	0.00113921166553	0.000746624634465	0.000730673681134	0.000761711311413	0.0148823342538	0.00190503069216	0.000559678793041	0.00291893695096	0.00162871863055	0.00515487432143	0.000205709583781	0.000919196851751	0.00340559109216	0.00134321942833	0.00513217501003	0.00254163962795	0.0184134107709	0.000493096646943	0.00011633994532	7.17497369176e-05	0.00282881389833	0.00259976327359	0.00172661170691	0.000838755591704
Bilophila	0.00414125200642	0.00200435729847	0.00491878288721	0.00231719121227	0.00136628990188	0.00147229755909	0.000161119550707	0.000209786542193	0.000655831194753	0.000616206223683	0.00259489670315	0.0054539713523	0.0012503516614	0.00477685273645	4.15153087701e-05	2.035002035e-05	0.000702709824762	0.00196287364702	0.0058651026393	0.00417879031759	0.0122138842664	0.0324185672786	0.00837127679757	0.00116810459659	2.46050883323e-05	0.00107707284741	0.00190804073252	0.000709797290244	0.00763827176167	0.000415434617922	0.00700863143536	0.00150869935515	0.0027799399533	0.00468672095729	0.00818849505041	0.00377134236932	0.00172349409703	0.00613006396588	0.00909807292786	0.00361259246516	0.0221717499459	0.0059618092221	0.001633382643	0.0014542493165	0.00337223763513	0.00514329799697	0.00371998647278	0.00206707035335	7.62505083367e-05
Blautia	0.000706260032103	0.00153957879448	0.00045756119881	0.000967940632975	0.000745249037387	0.0020534676482	0.00234774202458	0.00361881785283	0.00518962075848	0.00261887645065	0.00272796832895	0.000889858483796	0.00275077365509	0.00495232895943	0.00176440062273	0.0018722018722	0.00294259739119	0.00333688519993	0.0019550342131	0.000959574072928	0.000973342962102	0.000772606465171	0.000830013280212	0.00186486874193	0.0119826780178	0.00273410799727	0.00597299707572	0.000772426462913	0.0015657399179	0.00334791427384	0.00202262517933	0.00104635600438	0.00486489491827	0.00485291673591	0.00266867387437	0.0145596672076	0.000919196851751	0.00761075574508	0.00659072999499	0.00321119330237	0.00229829115293	0.000857972544879	0.00203402366864	0.00226862893374	0.00284607289773	0.00177158042118	0.00226158268515	0.00136183458573	0.00315168767792
Butyricimonas	0.00173354735152	0.00316630355846	0.00566231983528	0.00381309946323	3.10520432244e-05	0.0	4.60341573447e-05	0.0	0.0141146278871	7.70257779604e-05	3.32679064506e-05	8.61153371415e-05	6.25175830702e-05	0.0	2.07576543851e-05	4.07000407e-05	0.0	0.00207503785542	0.00494042429526	0.00547885841639	0.00109893560237	0.0158229804067	0.000640295959021	0.00137303522758	7.38152649968e-05	0.00306551502724	0.000829582927183	8.35055635582e-05	0.00342770090136	0.0	0.00291634328183	0.00547511862757	0.00366952073835	0.00106365298321	0.000707084530815	0.0	0.00405021112803	0.000503435204928	0.0	0.00341189288377	0.00224421371404	0.00677578317494	0.0110022189349	0.000494444767611	7.17497369176e-05	5.71477555219e-05	0.00340294217112	7.29554242358e-05	2.54168361122e-05
Clostridium	0.000706260032103	0.00081336238199	0.00795012582933	0.00105593523597	0.016737051298	0.000348702053468	0.00048335865212	0.000760476215451	0.00188195038494	0.00587963438431	0.00139725207093	0.00241122943996	0.0016879747429	0.00473785802024	0.000332122470161	0.00303215303215	0.00786156616452	0.000308451573103	0.00126813030039	0.00126911409645	0.00128732456278	0.021849310835	0.000948586605957	0.0010861323442	0.00573298558142	0.000538536423704	0.000642926768567	0.000396651426901	0.0334518217596	0.00361672490897	0.00122298266657	0.000851685119844	0.000583787390192	0.00109689213894	0.0167875553123	0.00681127288519	0.00103409645822	0.00340559109216	0.00399383910022	0.00100349790699	0.00375838200303	0.00171594508976	0.00197238658777	0.000639869699261	0.00798813737683	0.0100008572163	0.00363544132567	0.0061768925853	0.00363460756405
Coprococcus	0.000706260032103	0.00220769789397	0.00160146419584	0.000469304549321	0.000310520432244	0.0110422316931	0.00662891865764	0.0014160591598	0.00672939834616	0.00118106192873	0.000432482783858	0.000172230674283	0.000750210996843	0.000818889040535	0.00116242864556	0.00529100529101	0.0153498177346	0.00720655038977	0.00499326305778	0.0151674611527	0.000565166881221	0.00463563879103	0.000853727945361	0.00147550054307	0.000934993356626	0.0449056525612	0.00292427981832	0.0123588234066	0.000952139139266	0.000415434617922	0.0128177991016	0.026523908018	0.00255754475703	0.0215722120658	0.000387756033028	0.00594272130923	0.0167466176428	0.00118455342336	0.00771903431478	0.00292447961466	0.00451546614752	0.00499384019711	0.00101701183432	0.00549706241638	0.000263082368698	0.000428608166414	0.00401589448766	0.00131319763624	0.00205876372509
Desulfovibrio	3.21027287319e-05	0.0	0.0	2.93315343326e-05	3.10520432244e-05	7.7489345215e-05	2.30170786724e-05	0.0	0.000513259195894	0.0	0.0	2.87051123805e-05	9.37763746054e-05	0.0133361929459	2.07576543851e-05	4.07000407e-05	2.19596820238e-05	0.0	0.000184935668807	6.1908004705e-05	0.000125592640271	0.000278138327462	7.11439954468e-05	0.000245916757178	0.0	4.14258787465e-05	6.22187195388e-05	2.08763908895e-05	0.000105793237696	9.77493218641e-05	0.00051741574355	0.00506144299793	0.00144556877571	6.64783114509e-05	0.00394598786552	9.14264816804e-05	0.0	0.000236910684672	8.95479618884e-05	8.60141063134e-05	0.000324464633355	0.00967969024991	0.0109097633136	5.81699726601e-05	7.17497369176e-05	0.0138011829585	0.000274771728103	4.86369494905e-05	2.54168361122e-05
Dialister	0.0392616372392	0.0736383442266	0.000314573324182	0.000293315343326	0.000403676561918	0.00902750871755	0.000713529438844	0.0338543032464	0.000484744796122	0.000513505186402	0.000665358129013	0.0469328587421	0.000969022537589	0.000779894324319	0.000269849507006	0.000549450549451	0.000988185691071	0.000616903146206	0.00134738844416	0.0176128273386	0.00398756632861	0.00058718091353	0.000687725289319	0.00139352829067	0.000861178091629	0.00946581329356	0.00856544372317	0.000939437590029	0.000423172950785	0.068644461279	0.000752604717891	0.0457719917265	0.120288001779	0.000498587335882	0.0335751106245	0.0571644076707	0.000775572343665	0.0853766879886	0.000214915108532	0.0366420092895	0.000730045425049	0.00415786694826	0.303038708087	0.00104705950788	0.0558212953219	0.00514329799697	0.000845451471086	0.000972738989811	0.000432086213908
Dorea	0.00163723916533	0.00537400145243	0.00151567147106	0.0013492505793	0.00204943485281	0.00612165827199	0.00492565483589	0.00157339906645	0.00122611919019	0.0112971141009	0.000465750690309	0.00258346011425	0.00600168797474	0.00185224902026	0.00460819927348	0.000610500610501	0.00977205850059	0.000953395771409	0.0014530659692	0.000804804061165	0.00709598417533	0.00275047901601	0.00161259723013	0.000676271082239	0.00132867476994	0.000890656393049	0.00174212414709	0.000354898645122	0.025580804875	0.101537108086	0.00183447399986	0.00231171675386	0.00311353274769	0.00309124148247	0.00159664248894	0.000731411853443	0.000545773130727	0.00156953328595	0.00565943119135	0.00146223980733	0.00762491888384	0.00151795142555	0.00129437869822	0.0077366063638	0.00160241079116	0.00100008572163	0.00524179912073	0.00114296831303	0.000660837738918
Escherichia	0.00115569823435	0.0101089324619	0.019617936399	0.000146657671663	0.0387529499441	0.0766369624177	0.00161119550707	0.0326480306288	0.0313658397491	0.00806203142652	0.00189627066769	0.00373166460947	0.00153168078522	0.0156758759188	0.00132848988064	0.0003663003663	0.0659449251175	0.000336492625203	0.0186785025495	0.0181699993809	0.0113347357845	0.00290500030904	0.000592866628723	0.00184437567883	0.000442891589981	0.000331407029972	0.00257170707427	0.00194150435273	0.0889721129025	0.108208499304	0.000470377948682	0.00365007908505	0.000416990992995	0.000232674090078	0.00802883080151	0.000251422824621	0.00422256053773	0.0500177683014	0.000358191847554	0.000516084637881	0.000189271036124	0.0010779655051	0.00138683431953	0.005904252225	0.0012197455276	0.000228591022088	0.0207346973284	0.0111135429586	0.002490849939
Faecalibacterium	0.143370786517	0.0791575889615	0.072323266987	0.0345525474438	0.0758911936405	0.123285548237	0.11945863831	0.176561598573	0.114856002281	0.112868439971	0.0579859609435	0.0489422166088	0.0290081585446	0.160931193823	0.0155059678256	0.251892551893	0.18977557205	0.124418148169	0.157882222398	0.0758992137683	0.0230148513297	0.0295444712281	0.0241178144565	0.0773818062586	0.172998376064	0.0628430580584	0.214737540701	0.244170267844	0.0300452795057	0.0904425600547	0.0881723464804	0.0693515026159	0.0264372289559	0.0282865215224	0.0328680260937	0.138282553542	0.0438054749662	0.103559583037	0.0892076796332	0.0369860657148	0.0392061431971	0.082057374164	0.0287228796844	0.0850735850154	0.16083899359	0.0513758322142	0.0992348664187	0.205904525668	0.0275010166734
Fusobacterium	3.21027287319e-05	2.90486564996e-05	0.000142987874628	0.000322646877658	0.158955409266	7.7489345215e-05	0.00398195461032	0.000236009859967	0.000199600798403	5.13505186402e-05	0.000133071625803	0.0341877888452	9.37763746054e-05	0.00029246037162	0.154769071095	0.0003663003663	0.131977688963	0.000140205260501	0.000211355050065	0.000185724014115	9.41944802035e-05	3.09042586068e-05	0.000284575981787	0.000163944504785	0.000196840706658	0.000393545848091	0.000290354024514	0.000146134736227	2.11586475392e-05	0.0	0.0	4.8667721134e-05	2.7799399533e-05	0.0	0.00013685507048	9.14264816804e-05	0.0	0.00014806917792	0.0111755856437	0.0	5.40774388925e-05	2.19992960225e-05	0.000739644970414	2.90849863301e-05	0.000789247106094	0.000228591022088	6.34088603314e-05	4.86369494905e-05	0.0
Haemophilus	0.000898876404494	0.00258533042847	0.000343170899108	0.00548499692019	0.0186001738914	0.0108485083301	0.162684712056	0.154298001783	0.0504134587967	0.00947417068912	0.000199607438704	0.00155007606855	0.0152542902691	0.000214470939188	0.000373637778931	0.0949328449328	0.00307435548333	0.000364533677304	0.00153232411297	0.00061908004705	0.000533768721153	0.000432659620496	0.000735154619617	0.00055331270365	0.000787362826633	0.00470183723772	0.00638778853931	0.000626291726686	0.000211586475392	0.000195498643728	0.000164632282039	0.000219004745103	0.000194595796731	0.000166195778627	0.000387756033028	0.00660556330141	0.000258524114555	0.000503435204928	0.0465828497743	0.000573427375423	2.70387194462e-05	0.000373988032383	0.000339003944773	0.00424640800419	0.000119582894863	0.000228591022088	0.00883496787284	0.00046205102016	0.000152501016673
Klebsiella	0.000192616372392	0.000610021786492	0.000400366048959	5.86630686651e-05	6.21040864489e-05	0.000193723363038	0.000138102472034	0.0409608223632	0.000712859994297	5.13505186402e-05	0.0	2.87051123805e-05	0.000468881873027	0.000116984148648	0.00199273482097	0.00010175010175	0.00125170187536	0.0	0.000739742675227	0.00111434408469	3.13981600678e-05	0.0	7.11439954468e-05	0.000184437567883	7.38152649968e-05	0.000144990575613	2.07395731796e-05	0.000167011127116	0.000126951885235	0.00024437330466	4.70377948682e-05	4.8667721134e-05	0.0	6.64783114509e-05	0.000684275352402	2.28566204201e-05	2.87249016172e-05	0.00014806917792	7.16383695107e-05	2.86713687711e-05	5.40774388925e-05	6.59978880676e-05	0.00015409270217	0.00014542493165	0.000119582894863	8.57216332829e-05	0.00350862360501	9.72738989811e-05	0.000406669377796
Lachnobacterium	3.21027287319e-05	2.90486564996e-05	2.85975749256e-05	0.024433168099	3.10520432244e-05	7.7489345215e-05	4.60341573447e-05	7.86699533225e-05	2.85143997719e-05	2.56752593201e-05	3.32679064506e-05	5.7410224761e-05	0.000250070332281	0.0	8.30306175402e-05	2.035002035e-05	0.0	0.0	2.64193812581e-05	0.000557172042345	0.0	0.0	7.11439954468e-05	0.00209029243601	0.0	4.14258787465e-05	0.000103697865898	0.000125258345337	4.23172950785e-05	0.0	0.000188151179473	0.00764083221803	0.000250194595797	0.00109689213894	0.000159664248894	0.000251422824621	0.0	2.9613835584e-05	1.79095923777e-05	0.00120419748839	0.00118970365563	6.59978880676e-05	0.0	5.81699726601e-05	7.17497369176e-05	0.0	8.45451471086e-05	0.000145910848472	5.08336722245e-05
Lachnospira	0.0648796147673	0.0941176470588	0.0011153054221	0.076643299211	0.00083840516706	0.0575745834948	0.079109699397	0.0917816122096	0.0652979754776	0.0573842045805	0.02258890848	0.0270115107501	0.0320402613235	0.00251515919593	0.012454592631	0.000691900691901	0.000988185691071	0.0118052829342	0.0140815302106	0.0208010895809	0.0142861628309	0.0177699486989	0.0306393473724	0.029243601041	0.00125485950495	0.0391681683548	0.0209677084846	0.0168472474479	0.00279294147518	0.002517045038	0.0334909099461	0.0143813115951	0.00378071833648	0.00943992022603	0.0225354682724	0.0430847294919	0.00861747048516	0.0133558398484	0.0120352460778	0.0127014163656	0.0225773307376	0.00776575149595	0.00228057199211	0.0144261532197	0.00899263369368	0.0120296025374	0.00978610077782	0.0542545171567	0.0238664091094
Megamonas	0.000288924558587	0.000406681190995	0.000400366048959	0.000439973014988	0.000124208172898	0.0250290585045	0.00048335865212	0.000603136308806	0.000199600798403	0.000308103111841	0.11144748661	0.000315756236186	0.0229126941952	0.000311957729728	0.000269849507006	0.000508750508751	0.000351354912381	0.000308451573103	0.0638556445008	0.000340494025878	0.245031241169	0.000648989430744	0.018948017454	0.00483636289116	0.000393681413316	0.000538536423704	0.000601447622208	0.000396651426901	0.000126951885235	0.00024437330466	0.000258707871775	0.000121669302835	2.7799399533e-05	0.0252617583513	0.000159664248894	0.000297136065461	0.0232097205067	0.000177683013504	0.000125367146644	0.000143356843856	0.000324464633355	0.000109996480113	0.000277366863905	0.000319934849631	0.00019133263178	0.00925793639455	0.000190226580994	0.0559811288636	0.000279585197235
Megasphaera	0.000128410914928	0.000203340595497	5.71951498513e-05	0.000175989205995	0.00434728605142	0.000193723363038	0.000276204944068	0.000340903131064	5.70287995438e-05	7.70257779604e-05	0.000232875345155	0.000315756236186	0.000468881873027	1.9497358108e-05	0.0	0.0	0.0	0.000140205260501	0.000237774431323	0.00024763201882	0.000156990800339	0.000185425551641	0.000118573325745	0.0	0.0	2.07129393732e-05	4.14791463592e-05	0.0	8.4634590157e-05	9.77493218641e-05	0.000141113384605	0.000121669302835	0.000194595796731	9.97174671763e-05	0.0571141827471	0.000182852963361	5.74498032344e-05	0.000118455342336	7.16383695107e-05	0.000143356843856	8.11161583387e-05	0.000153995072158	0.000215729783037	0.00020359490431	0.000167416052808	0.110923793468	0.000169090294217	0.000997057464556	5.08336722245e-05
Oscillospira	0.0168218298555	0.00717501815541	0.0161862274079	0.00451705628721	0.00475096261334	0.0185974428516	0.00336049348617	0.0014160591598	0.00487596236099	0.00503235082674	0.0302737948701	0.0136636334931	0.011159388578	0.0165922517499	0.000560456668396	0.00148555148555	0.00136150028548	0.0120015702989	0.0583339938179	0.0397449390206	0.0192156739615	0.0728413375363	0.00754126351736	0.0211693341804	0.0114413660745	0.00975579444479	0.028288777817	0.0126302164882	0.0314629088909	0.0332592067643	0.0302688209977	0.0483757148072	0.118786834204	0.108027256108	0.0447516080471	0.00845694955544	0.0365093499555	0.0520315091211	0.00562361200659	0.0660301622799	0.111102098205	0.0218013023583	0.108512080868	0.0169274620441	0.0146608629102	0.03011686716	0.0153449442002	0.0123537851706	0.0256201708011
Parabacteroides	0.0331942215088	0.0141466957153	0.0431251429879	0.0330273076585	0.0204943485281	0.0136768694305	0.00140404179901	0.0104106571563	0.0245508982036	0.062236828592	0.00409195249343	0.0439475270546	0.0140039386077	0.0338279163173	0.00178515827711	0.011741961742	0.00239360534059	0.00706634512927	0.0429050751631	0.0165913452609	0.0415397657697	0.0365597379319	0.00955701005502	0.0124392893006	0.0340534422519	0.0631951780277	0.0248667482423	0.0131938790422	0.0137531209005	0.0163974487427	0.0210258943061	0.0295413067283	0.0925164016457	0.0142595978062	0.0169244103827	0.0244108706087	0.0172636658719	0.0238391376451	0.0139515724622	0.0397671884856	0.0950410988536	0.0183034142907	0.0264423076923	0.00456634285382	0.268128766861	0.0310312312484	0.0132313155225	0.036088616522	0.0603904026027
Paraprevotella	3.21027287319e-05	0.000116194625999	2.85975749256e-05	5.86630686651e-05	3.10520432244e-05	0.0235567609454	2.30170786724e-05	2.62233177742e-05	5.70287995438e-05	2.56752593201e-05	0.000133071625803	0.000114820449522	6.25175830702e-05	3.8994716216e-05	2.07576543851e-05	2.035002035e-05	2.19596820238e-05	2.80410521003e-05	7.92581437743e-05	0.0	0.000156990800339	6.18085172137e-05	0.0104107380004	0.00141402135377	0.0	2.07129393732e-05	0.0	2.08763908895e-05	0.0011848842622	0.0	0.0	0.0119965932595	0.0	9.97174671763e-05	0.00923771725742	4.57132408402e-05	0.00580243012668	0.0174721629946	5.3728777133e-05	2.86713687711e-05	8.11161583387e-05	0.0	0.0	5.81699726601e-05	2.39165789725e-05	0.000114295511044	0.0	0.00218866272707	7.62505083367e-05
Phascolarctobacterium	0.0109791332263	0.00191721132898	0.12302676733	0.0528847564016	0.0551484287666	0.00836884928322	0.00425815955439	0.000812922850999	0.0228685486171	0.0699907569066	0.0175321866995	0.122714355427	0.0639867462724	0.0343738423444	0.0107317073171	0.00026455026455	0.0111774781501	0.0531658347821	0.0163007582362	0.0674178171238	0.0450249615373	0.0692255392793	0.00981787137166	0.0138533106543	0.0448058658531	0.000517823484331	0.0145177012257	0.0145925972318	0.0109813380729	0.000586495931184	0.0244126155366	0.00306606643144	0.000222395196264	0.0524513877348	0.000205282605721	0.000251422824621	0.0436905753598	0.0031390665719	0.0473350526542	0.00544756006652	0.0238481505516	0.0209653291095	0.00483851084813	0.0825431912047	9.56663158902e-05	0.0211160956653	0.0127240446398	0.00736849784781	2.54168361122e-05
Prevotella	0.00224719101124	0.000726216412491	0.00065774422329	0.000645293755316	0.000776301080611	0.00201472297559	0.00048335865212	0.000340903131064	0.00105503279156	0.000872958816884	0.000831697661266	0.203519246778	0.000750210996843	0.00235918033107	0.000643487285937	0.000997150997151	0.00131758092143	0.48210980876	0.000581226387678	0.00086671206587	0.000565166881221	0.00163792570616	0.0281493075318	0.488616103449	0.00120564932828	0.0011599246049	0.00130659311031	0.505939333208	0.00103677372942	0.0011485545319	0.000729085820457	0.00104635600438	0.203880796175	0.242645836796	0.000456183568268	0.000525702269662	0.519949444173	0.0386460554371	0.000519378178953	0.000372727794025	0.00043261951114	0.000505983808518	0.0681706114398	0.000465359781281	0.000382665263561	0.000800068577307	0.00152181264795	0.00087546509083	0.000610004066694
Roseburia	0.0170144462279	0.07825708061	0.000428963623885	0.036957733259	0.000527884734816	0.0180937621077	0.0923215025549	0.0386269470813	0.0398346164813	0.0010270103728	0.00375927342892	0.0148692482131	0.0101591072489	0.00450388972294	0.025822522055	0.00107855107855	0.0204883833282	0.0263585889743	0.00879765395894	0.0203058255432	0.0102358001821	0.00101984053403	0.0237383798141	0.0263335860811	0.0023620884799	0.0349013028439	0.0769852956426	0.0160748209849	0.00473953704879	0.00913956159429	0.0232366706649	0.0117775885144	0.00125097297898	0.0308126973575	0.0426303544546	0.0565244222989	0.00626202855255	0.0106017531391	0.00576688874561	0.0215321979471	0.00462362102531	0.0183254135868	0.00745808678501	0.03225524984	0.00203290921267	0.0265737063177	0.0363544132567	0.0179956713115	0.0434627897519
Ruminococcus	0.035088282504	0.0203921568627	0.000486158773736	0.0718035960461	0.00121102968575	0.00871755133669	0.00096671730424	0.00524466355483	0.0251497005988	0.000590530964363	0.000831697661266	0.0145534919769	0.00962770779282	0.0039189689797	0.000601971977167	0.00596255596256	0.00140541964952	0.00832819247378	0.0132889487728	0.0142078870798	0.0248673427737	0.00466654304963	0.00540694365396	0.00428305018751	0.0029772156882	0.0227842333105	0.00688553829562	0.00206676269806	0.00818839659769	0.0271009994868	0.00816105740963	0.0161090156953	0.00686645168464	0.00485291673591	0.0108571689248	0.00991977326233	0.0224628730647	0.0581911869225	0.0186617952575	0.00931819485062	0.0162773091066	0.116970256952	0.00986193293886	0.0106451049968	0.0114560413278	0.00545761065234	0.0236937774772	0.00104569441405	0.00467669784465
SMB53	0.000609951845907	0.00145243282498	0.00245939144361	0.0	0.000155260216122	0.00557923285548	0.00676702112968	0.00461530392825	0.00230966638152	0.000436479408442	9.98037193519e-05	0.000430576685708	0.00165671595136	0.000311957729728	0.00388168137001	0.00197395197395	0.0209056172867	5.60821042005e-05	0.00105677525032	0.000309540023525	0.00122452824264	0.000185425551641	0.000118573325745	0.000409861261963	0.00022144579499	0.000683526999316	0.00346350872099	0.000208763908895	0.000253903770471	0.000171061313262	0.000282226769209	0.000170337023969	8.33981985989e-05	0.000166195778627	0.000547420281921	0.000228566204201	2.87249016172e-05	0.00014806917792	0.000179095923777	0.000143356843856	0.000351503352801	0.000615980288631	0.000308185404339	0.000698039671921	0.000119582894863	0.000142869388805	0.00185999323639	0.000291821696943	0.00134709231395
Streptococcus	0.000224719101124	0.000842411038489	0.000428963623885	0.00167189745696	0.000155260216122	0.00232468035645	0.00101275146158	0.00380238107725	0.000769888793841	0.000359453630482	9.98037193519e-05	0.00111949938284	0.000468881873027	0.000233968297296	0.000643487285937	0.0697191697192	0.00149325837762	0.000448656833604	0.00055480700642	0.00284776821643	0.000627963201356	0.000154521293034	0.000521722633276	0.000184437567883	0.00214064268491	0.0023198492098	0.00321463384284	0.000417527817791	0.00027506241801	0.000781994574913	0.000164632282039	0.000462343350773	0.000111197598132	9.97174671763e-05	0.000456183568268	0.00121140088227	5.74498032344e-05	0.00029613835584	0.000752202879862	0.000573427375423	0.00219013627515	0.00134195705737	0.00169501972387	0.000349019835961	0.000215249210753	2.8573877761e-05	0.000359316875211	0.000194547797962	0.000686254575031
Sutterella	0.129983948636	0.0795642701525	0.0513040494166	0.0681078227202	0.034312507763	0.0256489732662	0.0511899829674	0.0662401006975	0.0480752780154	0.0976430111944	0.0241525000832	0.0392685937365	0.0563596011378	0.00263214334458	0.304348728594	0.0347578347578	0.0031402345294	0.0729067354607	0.0454413357639	0.021605893642	0.0595309114886	0.0153594165276	0.0639584519067	0.0280140172552	0.00671718911471	0.100954866505	0.0128792749445	0.0224629965971	0.00205238881131	0.00601158329464	0.0159222935629	0.00749482905463	0.00642166129212	0.00894133289014	0.0448200355823	0.0309707206692	0.00637692815902	0.0292288557214	0.00046564940182	0.00613567291703	0.0162232316677	0.0180394227385	0.00228057199211	0.0173055668664	0.0166937721228	0.0747206903449	0.0504100439635	0.0584616132876	0.000432086213908
Veillonella	0.00250401284109	0.00113289760349	0.00566231983528	0.00114392983897	0.00881878027574	0.00433940333204	0.0431800395894	0.0274295903918	0.00059880239521	0.00359453630482	0.000399214877408	0.00554008668944	0.0391047482104	0.000136481506756	0.000269849507006	0.0251933251933	0.00155913742369	0.000785149458808	0.000237774431323	0.00340494025878	0.000345379760746	0.00312133011929	0.000616581293872	0.000204930630981	0.00329708183652	0.00298266326974	0.00242653006201	0.000146134736227	0.000105793237696	0.00061093326165	0.00011759448717	0.000194670884536	0.000222395196264	0.000199434934353	0.000250900962547	0.00230851866243	0.000114899606469	0.000503435204928	0.000376101439931	0.000716784219279	0.000108154877785	0.000967969024991	0.000246548323471	0.0280960967948	0.000310915526643	0.000228591022088	0.000317044301657	0.00111864983828	0.000864172427816
[Eubacterium]	6.42054574639e-05	5.80973129993e-05	0.000228780599405	5.86630686651e-05	9.31561296733e-05	0.0015497869043	2.30170786724e-05	2.62233177742e-05	0.0	0.0	0.000166339532253	2.87051123805e-05	3.12587915351e-05	0.00193023845269	0.000518941359626	0.0001628001628	4.39193640476e-05	0.0	7.92581437743e-05	3.09540023525e-05	0.0	0.0	2.37146651489e-05	0.000184437567883	0.000123025441661	4.14258787465e-05	0.00211543646432	2.08763908895e-05	0.000634759426177	0.0025903570294	9.40755897364e-05	2.4333860567e-05	0.0149004781497	9.97174671763e-05	0.000638656995575	6.85698612603e-05	0.000430873524258	5.9227671168e-05	0.000107457554266	0.000172028212627	0.000108154877785	4.39985920451e-05	0.000123274161736	0.00020359490431	0.000573997895341	0.000257164899849	0.000655224890091	0.000243184747453	0.000254168361122
[Prevotella]	0.0	0.0	0.0	0.0	0.0	0.0	0.0	0.0	0.0	0.0	0.0	0.0	0.0	0.000136481506756	6.22729631552e-05	8.14000814001e-05	8.78387280952e-05	0.0	0.0	0.0	0.0	0.0	2.37146651489e-05	0.0458019960243	0.0	4.14258787465e-05	4.14791463592e-05	4.17527817791e-05	0.000317379713089	4.8874660932e-05	0.000282226769209	0.00048667721134	8.33981985989e-05	0.000166195778627	0.000250900962547	0.000205709583781	0.0919484100767	0.000236910684672	0.000250734293287	0.000114685475085	0.000135193597231	0.000197993664203	0.00015409270217	0.00017450991798	0.000215249210753	0.0431751292968	0.000317044301657	0.000267503222198	0.000203334688898
[Ruminococcus]	0.00401284109149	0.00313725490196	0.0151281171357	0.00316780570792	0.00412992174885	0.0213483146067	0.00902269483957	0.0442649604028	0.0029369831765	0.0127862791414	0.00143051997738	0.00261216522663	0.00181300990904	0.00364600596619	0.00572911261028	0.00765160765161	0.126224252273	0.00165442207392	0.000898258962775	0.0036525722776	0.00427014976922	0.00305952160208	0.00275090115728	0.00206979937291	0.00110722897495	0.00321050560285	0.00317315469648	0.00164923488027	0.00289873471288	0.00112411720144	0.00176391730756	0.00535344932474	0.000528188591126	0.00289180654811	0.00143697824004	0.000708555233023	0.000459598425875	0.00322790807865	0.00768321513002	0.017288835369	0.00264979450573	0.00274991200282	0.00234220907298	0.00892909080333	0.00762938869224	0.0109723690602	0.0116038214406	0.00141047153523	0.0433102887353
Others	0.0699197431781555	0.123689179375463	0.0384637382750149	0.193324142786168	0.0280399950317114	0.0938008523827645	0.0607420706163933	0.0435569308228795	0.150270886797961	0.075921741809561	0.0774809541236228	0.060596492235222	0.0443249663968328	0.0582191113104035	0.119128178515514	0.0232804232804515	0.0589397865518836	0.0973304918400648	0.201579878998943	0.193648238717249	0.0628905146158605	0.188145126398386	0.0887639916523939	0.0796770293255882	0.119433098764763	0.0718324737464559	0.0653503950888889	0.0637147449949279	0.163196648470244	0.0623151926883236	0.177591194524786	0.170166686944883	0.227371288780268	0.21678577364133	0.213813238446693	0.0679984457498349	0.0892195444230662	0.140991471215366	0.068307185328439	0.368799816503537	0.154958901146444	0.207145371348453	0.19921104536494	0.109534058518987	0.0437195063618472	0.0740920650340704	0.168075752451741	0.0724690547409289	0.183763725091024
[truncated: 2 more columns]
