# Supplementary material for: Alteration of the gut microbiota associated with childhood obesity by 16S rRNA gene sequencing
Source: PeerJ. 2020 Jan 14;8:e8317. doi: 10.7717/peerj.8317 (PMC6968493; doi:10.7717/peerj.8317)
Supplement: Supplemental Information 5 [file peerj-08-8317-s005.xls]

	sequences per sample	iteration	F01	F02	F03	F04	F05	F06	F07	F08	F09	F10	F11	F12	F13	F14	F15	F16	F17	F18	F19	F20	F21	F22	F23	F24	F25	F26	F27	F28	N01	N02	N03	N04	N05	N06	N07	N08	N09	N10	N11	N12	N13	N14	N15	N16	N17	N18	N19
alpha_rarefaction_25810_0.txt	25810	0	802.038461538	700.758064516	600.418181818	672.838709677	599.567567568	617.524590164	501.015873016	558.229508197	839.75	603.0	595.019607843	631.018181818	527.92	498.109090909	437.357142857	469.267857143	552.52173913	556.051724138	625.192307692	679.618421053	636.642857143	708.220588235	608.5	613.015873016	602.212765957	681.033898305	706.246153846	569.084745763	659.685185185	598.04	764.571428571	770.823529412	656.90625	754.518518519	584.52173913	674.880597015	629.903846154	856.766666667	719.120689655	810.5	688.5	735.553846154	700.015151515	668.086956522	674.4	623.418918919	840.263157895
alpha_rarefaction_25810_1.txt	25810	1	707.564516129	833.428571429	542.4	594.516129032	612.95	617.524590164	583.0	565.875	724.846153846	535.518518519	594.282608696	758.097560976	593.108695652	465.272727273	467.5	491.725490196	579.0	565.029850746	660.40625	703.714285714	621.253521127	675.794520548	653.272727273	612.846153846	666.448979592	651.722222222	707.564516129	581.5	603.029850746	651.849056604	701.178571429	790.2625	661.815384615	746.105263158	542.48	639.887323944	642.303571429	912.196721311	596.04	835.544117647	660.779411765	759.238095238	683.04	647.272727273	625.134328358	668.016666667	778.238095238
alpha_rarefaction_25810_2.txt	25810	2	738.095238095	735.047619048	724.023809524	552.387096774	573.441860465	617.524590164	563.857142857	539.278688525	719.090909091	615.5	569.444444444	593.679245283	555.212765957	511.5	411.318181818	559.881355932	567.705882353	627.964912281	622.078125	767.25	621.924242424	672.436619718	529.0	623.28125	633.666666667	646.084745763	772.49122807	563.372881356	721.714285714	597.661764706	753.3875	892.308823529	641.971014493	759.263157895	616.754098361	694.967741935	627.918032787	813.956521739	726.548387097	852.4	655.067567568	815.844827586	812.385964912	727.681818182	608.493150685	660.844827586	716.514285714
alpha_rarefaction_25810_3.txt	25810	3	793.132075472	861.319148936	618.114754098	628.258064516	605.625	617.524590164	536.3	531.737704918	712.375	617.113207547	606.5	603.666666667	603.634146341	492.06	585.884615385	566.0	487.2	628.019607843	700.105263158	678.458333333	745.018518519	630.35443038	538.275862069	641.915492958	539.132075472	603.194805195	668.815384615	594.0	635.288135593	593.04	834.015384615	833.896103896	672.492537313	737.551724138	605.131147541	739.789473684	599.158730159	863.666666667	738.892857143	762.753623188	670.296875	722.818181818	725.553846154	647.272727273	691.721311475	609.753623188	747.846153846
alpha_rarefaction_25810_4.txt	25810	4	827.1	775.960784314	620.685185185	692.2	565.926829268	617.524590164	566.777777778	565.442622951	744.828125	615.056603774	602.695652174	610.888888889	588.622222222	466.0	403.634146341	530.555555556	520.6875	585.472727273	700.283018868	745.045454545	700.9	636.095890411	548.518518519	671.123076923	533.721311475	610.507042254	702.015873016	696.263157895	639.105263158	647.0	766.159090909	842.514705882	645.181818182	735.387096774	698.245283019	716.347826087	654.611111111	779.114285714	783.25	773.222222222	654.347826087	732.850746269	770.049180328	649.753623188	659.40625	648.739130435	773.158730159
alpha_rarefaction_25810_5.txt	25810	5	774.951612903	719.666666667	594.679245283	618.40625	629.538461538	617.524590164	566.446808511	580.630769231	757.0	585.037735849	551.566037736	640.549019608	587.926829268	486.375	444.512195122	616.558139535	485.222222222	605.418181818	645.285714286	723.014705882	668.5	642.04	537.266666667	660.1	543.803278689	624.923076923	645.739130435	569.158730159	597.230769231	632.246153846	784.442857143	785.613333333	652.484375	719.171875	601.643835616	739.548387097	673.553191489	804.876712329	691.016949153	737.232876712	680.803278689	783.101694915	720.109375	687.838235294	646.086956522	716.049180328	715.486486486
alpha_rarefaction_25810_6.txt	25810	6	816.962264151	762.1	700.608695652	655.603448276	542.021276596	617.524590164	591.8	574.767857143	663.837837838	559.5	605.9375	614.0	670.0	455.703125	420.56097561	578.717391304	516.25	585.62295082	692.175438596	747.671641791	654.766666667	618.0	576.881355932	647.131147541	542.282608696	731.042553191	670.614285714	572.842105263	588.338235294	652.288135593	784.943661972	794.013888889	646.48	675.630769231	604.915492958	644.850746269	641.56	799.465753425	713.739130435	795.161764706	636.197368421	779.9375	758.873015873	625.205479452	633.438356164	724.75862069	679.837837838
alpha_rarefaction_25810_7.txt	25810	7	765.015873016	757.046153846	566.5	578.484375	608.736842105	617.524590164	529.047619048	520.047619048	724.4	632.22	616.195652174	528.238095238	550.12244898	518.489795918	475.75	635.238095238	514.47826087	626.25	584.142857143	669.638888889	668.93220339	633.857142857	539.904761905	650.375	590.411764706	705.355932203	783.964912281	604.058823529	612.052631579	589.679012346	834.405797101	801.727272727	688.666666667	706.333333333	590.916666667	660.294117647	638.818181818	887.092307692	647.333333333	868.916666667	669.123076923	749.763888889	765.0	624.35	689.424242424	652.779661017	698.054054054
alpha_rarefaction_25810_8.txt	25810	8	776.322033898	727.25	568.766666667	634.322033898	528.918367347	617.524590164	648.456521739	583.754098361	678.578125	551.508474576	583.038461538	590.327868852	542.0	539.957446809	386.837837838	549.777777778	469.175438596	664.133333333	615.478873239	673.375	683.01754386	633.04	536.982758621	689.564516129	588.471698113	696.016666667	711.181818182	541.538461538	619.444444444	674.545454545	791.361445783	781.783783784	691.666666667	744.272727273	606.22972973	639.0	604.75	808.473684211	697.753623188	743.5	578.129411765	713.561643836	754.666666667	575.609756098	711.092307692	680.081967213	756.897058824
alpha_rarefaction_25810_9.txt	25810	9	872.466666667	714.53125	585.90625	643.113207547	581.162790698	617.524590164	577.769230769	523.344827586	724.101694915	739.068181818	578.038461538	585.288135593	638.976744186	507.875	390.434782609	553.717391304	512.769230769	554.590909091	696.105263158	767.25	665.982758621	608.253012048	556.157894737	600.042857143	555.671875	623.029850746	728.474576271	647.192307692	620.192307692	643.154929577	818.0	718.068181818	690.114754098	793.842105263	569.758064516	655.571428571	719.163265306	785.8	692.577464789	853.333333333	645.0	734.723684211	736.0	662.4	648.23880597	608.47826087	817.568965517
alpha_rarefaction_25810_10.txt	25810	10	746.982758621	762.781818182	637.92	603.045454545	592.023809524	617.524590164	522.328125	531.045454545	704.158730159	580.06	607.5	600.596491228	574.520833333	492.654545455	493.576923077	530.875	548.25	589.928571429	616.230769231	700.436619718	665.368421053	654.780821918	514.901639344	611.603448276	541.5	820.288461538	683.161764706	556.018181818	606.818181818	637.347826087	791.04	818.029411765	687.761904762	780.333333333	626.559322034	772.416666667	699.775510204	752.119402985	635.743243243	865.890625	670.884057971	771.681818182	831.518518519	654.438356164	663.84375	611.054054054	720.015873016
alpha_rarefaction_25810_11.txt	25810	11	729.9375	737.418181818	625.934782609	579.643835616	593.976744186	617.524590164	520.451612903	608.294117647	699.892307692	658.52173913	566.444444444	563.818181818	541.591836735	466.666666667	410.285714286	526.238095238	615.5	618.204081633	601.567164179	700.353846154	676.517857143	674.5	635.734693878	644.096774194	534.684210526	693.8	682.253521127	564.372881356	589.080645161	656.716666667	750.684931507	837.346153846	665.411764706	742.5	634.596491228	639.641791045	592.017857143	821.515625	681.560606061	840.846153846	728.381818182	789.5	799.642857143	646.733333333	682.229508197	634.630769231	657.891891892
alpha_rarefaction_25810_12.txt	25810	12	797.052631579	689.304347826	630.555555556	635.6	495.87755102	617.524590164	553.0	496.544117647	731.741935484	654.042553191	604.62	561.566037736	561.294117647	492.382978723	397.75	546.9	556.4	631.518518519	586.0	714.225806452	652.015873016	635.576923077	592.046511628	701.8	562.442307692	648.5	726.119402985	544.701754386	648.482142857	563.766233766	789.635135135	781.43902439	676.898305085	757.0	616.380952381	689.737704918	590.6	758.232876712	658.304347826	833.430769231	632.739130435	689.0	805.844827586	646.891891892	675.130434783	702.459016393	702.015151515
alpha_rarefaction_25810_13.txt	25810	13	816.918367347	703.238095238	558.015873016	625.090909091	554.021276596	617.524590164	596.037735849	512.313432836	726.55	599.692307692	617.294117647	616.018867925	538.765957447	509.732142857	421.738095238	513.022222222	499.385964912	618.777777778	640.0	764.095238095	670.491803279	680.470588235	599.520833333	701.016666667	568.017241379	689.767857143	696.35	570.716981132	640.137931034	591.081081081	823.08	765.513513514	714.263157895	750.5	588.318181818	698.630769231	634.52	806.22972973	707.264150943	813.588235294	665.013157895	780.971014493	763.878787879	614.272727273	596.6875	632.014285714	709.961538462
alpha_rarefaction_25810_14.txt	25810	14	821.58490566	786.660377358	548.714285714	630.015873016	564.534883721	617.524590164	587.12244898	513.438356164	694.424242424	690.068181818	562.018518519	574.684210526	575.609756098	537.75	412.447368421	648.125	614.5	587.084745763	643.347826087	741.828125	630.918032787	694.142857143	562.6	611.181818182	571.017241379	652.084745763	726.25	606.654545455	641.844827586	659.630769231	772.921875	749.78313253	673.285714286	703.8125	589.552238806	696.230769231	670.12244898	787.181818182	744.588235294	816.246575342	666.123076923	712.631578947	748.590163934	649.192307692	632.638888889	695.0	759.571428571
alpha_rarefaction_25810_15.txt	25810	15	875.058823529	742.631578947	617.188679245	659.294117647	647.076923077	617.524590164	575.3	562.084745763	713.85	617.162790698	652.166666667	557.157894737	543.666666667	565.0	484.684210526	507.3	538.909090909	644.607142857	646.754098361	756.651515152	633.220338983	622.0	573.25	663.161290323	530.2	672.951612903	774.631578947	566.708333333	627.181818182	590.308823529	742.443037975	802.109589041	744.01754386	693.761904762	655.322033898	690.967741935	662.918367347	787.378378378	659.684931507	854.911764706	644.1875	837.043478261	701.764705882	625.040540541	619.5	669.714285714	644.074074074
alpha_rarefaction_25810_16.txt	25810	16	757.610169492	750.120689655	557.130434783	642.607142857	532.212765957	617.524590164	525.516666667	545.0	686.492537313	617.765957447	565.769230769	574.0	549.565217391	432.015873016	457.8	620.5	582.357142857	572.158730159	658.0	695.279411765	747.06	664.405063291	515.865384615	652.0	572.818181818	610.714285714	750.873015873	628.645833333	627.596774194	645.850746269	777.897058824	883.0	636.544117647	701.766666667	595.380952381	688.25	634.396226415	854.084507042	689.294117647	745.588235294	662.884057971	725.227272727	698.943661972	618.35	702.776119403	657.542857143	835.758064516
alpha_rarefaction_25810_17.txt	25810	17	772.105263158	761.52	602.137931034	596.380952381	552.222222222	617.524590164	527.818181818	559.982758621	764.516129032	581.185185185	582.020408163	588.928571429	597.317073171	423.85	416.142857143	597.692307692	552.571428571	595.232142857	656.123076923	699.714285714	668.93220339	628.418918919	627.306122449	636.6875	583.892857143	634.608108108	666.888888889	539.538461538	586.985074627	663.741935484	830.661290323	758.513513514	656.246575342	754.0	631.666666667	726.47826087	596.263157895	775.48	661.681818182	779.838235294	673.875	769.2	741.564516129	636.012820513	678.8125	636.0	805.285714286
alpha_rarefaction_25810_18.txt	25810	18	796.428571429	757.5	648.188679245	607.765625	631.166666667	617.524590164	547.114754098	595.052631579	734.6	630.615384615	579.62	629.918367347	604.204081633	448.056603774	409.0	508.725806452	526.775510204	615.0	601.507042254	678.232876712	640.0	662.718309859	502.089552239	655.333333333	618.790697674	704.625	716.015873016	493.566037736	578.904761905	617.060606061	769.833333333	777.12987013	716.278688525	776.886792453	598.181818182	702.279411765	641.157894737	798.647058824	698.878787879	767.739130435	669.630769231	770.175438596	757.5	663.095890411	603.383561644	706.678571429	734.901408451
alpha_rarefaction_25810_19.txt	25810	19	778.232142857	764.842105263	626.181818182	596.347826087	566.926829268	617.524590164	547.117647059	602.245283019	760.964912281	604.5	576.185185185	577.655737705	587.063829787	481.444444444	444.526315789	496.762711864	521.725490196	673.477272727	647.161764706	683.702702703	675.553571429	662.764705882	548.170212766	634.514705882	549.803571429	638.833333333	657.0	645.826086957	605.380952381	621.52173913	823.683544304	766.386363636	665.34375	767.3	702.654545455	727.016949153	646.142857143	767.718309859	639.4	751.649350649	658.208333333	727.258064516	717.016666667	654.22972973	646.602739726	642.304347826	808.322033898
alpha_rarefaction_25810_20.txt	25810	20	758.161764706	766.109090909	560.080645161	624.272727273	595.418604651	617.524590164	537.12244898	529.75	675.05	675.02173913	587.333333333	600.018518519	609.692307692	511.37254902	456.8	540.631578947	540.4375	574.551724138	614.029850746	678.227272727	668.0	640.779411765	588.192307692	626.590909091	514.428571429	650.684210526	850.32	550.6	624.35	681.564516129	770.5	772.278481013	646.794117647	798.777777778	705.263157895	674.130434783	670.705882353	837.246575342	604.012987013	849.677966102	753.169491525	817.515625	761.098360656	628.08	637.868421053	649.294117647	701.333333333
alpha_rarefaction_25810_21.txt	25810	21	793.518518519	736.2	635.692307692	622.844827586	659.777777778	617.524590164	576.4	519.0	729.359375	666.133333333	576.294117647	602.5625	525.529411765	441.158730159	360.227272727	619.404255319	505.769230769	567.451612903	616.28	726.596774194	683.672413793	637.3	594.928571429	601.3	635.734693878	705.982758621	687.47826087	616.022222222	611.158730159	665.166666667	823.558441558	757.947368421	598.987341772	709.229508197	612.196721311	685.193548387	641.596491228	755.119402985	617.285714286	793.8	633.52173913	720.276315789	716.767857143	643.368421053	713.092307692	679.193548387	684.705128205
alpha_rarefaction_25810_22.txt	25810	22	733.5	786.117647059	600.137931034	604.918032787	535.25	617.524590164	557.75	588.818181818	702.435483871	657.468085106	586.196078431	731.023809524	561.428571429	460.396226415	410.317073171	564.625	498.781818182	656.0	695.474576271	679.794117647	608.134328358	602.012820513	554.631578947	655.720588235	505.472727273	748.185185185	695.381818182	609.47826087	574.982758621	638.753623188	778.304878049	780.0125	653.484375	688.571428571	673.109090909	665.130434783	663.92	747.139240506	665.75	790.602739726	664.166666667	843.909090909	748.5	654.4	694.967741935	718.818181818	765.5
alpha_rarefaction_25810_23.txt	25810	23	859.438596491	720.163934426	677.352941176	650.396226415	675.636363636	617.524590164	549.677966102	548.318181818	642.888888889	603.0	552.303571429	580.677966102	562.063829787	450.404255319	506.666666667	521.769230769	539.523809524	644.982758621	744.444444444	689.470588235	672.263157895	625.88	551.20754717	690.056603774	541.775510204	678.225806452	623.405797101	559.018181818	584.714285714	645.119402985	816.0	754.04	618.013513514	682.123076923	597.514705882	691.890625	685.679245283	781.789473684	712.045454545	780.52173913	720.375	720.090909091	733.763888889	677.402985075	692.873239437	625.151515152	787.098360656
alpha_rarefaction_25810_24.txt	25810	24	810.872727273	799.857142857	677.382978723	565.953125	548.0	617.524590164	529.779661017	540.043478261	762.098360656	643.346938776	634.82	559.85	541.522727273	510.12244898	432.5	559.666666667	540.956521739	567.406779661	743.981132075	725.661290323	623.516129032	670.803278689	587.038461538	644.924242424	505.344262295	717.590163934	722.263157895	579.557692308	605.263157895	611.785714286	708.035714286	784.375	694.068965517	783.125	667.862068966	742.671641791	669.788461538	828.838709677	652.014285714	737.139240506	655.813333333	720.04	784.789473684	581.75	662.109589041	679.355932203	745.444444444
alpha_rarefaction_25810_25.txt	25810	25	736.548387097	787.018181818	624.844827586	612.442622951	605.926829268	617.524590164	530.02	576.0	632.473684211	561.2	588.788461538	600.892857143	572.133333333	483.0	437.222222222	516.553191489	548.122807018	628.789473684	657.333333333	763.661290323	662.258064516	660.039473684	551.872727273	631.754098361	578.769230769	600.109756098	655.088235294	703.071428571	610.438596491	699.607142857	821.958333333	703.111111111	678.918032787	791.358490566	552.692307692	640.563380282	657.637931034	797.416666667	686.684931507	950.387096774	661.884057971	813.25	710.887096774	625.04	657.014285714	635.0	756.359375
alpha_rarefaction_25810_26.txt	25810	26	835.357142857	693.901639344	548.677966102	666.365384615	596.5	617.524590164	581.882352941	608.928571429	795.622641509	671.0	598.12244898	537.421875	561.06	487.615384615	452.387096774	510.833333333	549.083333333	591.654545455	666.068965517	746.59375	629.25	661.692307692	545.615384615	605.4	560.018181818	703.491803279	659.47826087	625.611111111	596.380952381	612.590909091	755.135135135	782.753623188	600.223880597	702.666666667	575.652173913	662.940298507	634.018518519	891.916666667	628.577464789	734.0	605.078947368	755.897058824	724.892307692	674.630769231	655.08	647.5	736.625
alpha_rarefaction_25810_27.txt	25810	27	771.388888889	738.49122807	550.172413793	614.40625	548.651162791	617.524590164	557.406779661	553.935483871	744.142857143	588.775862069	668.4	660.6875	579.021276596	451.514705882	442.0	505.571428571	624.731707317	587.380952381	641.048387097	729.846153846	694.181818182	683.684931507	567.82	653.266666667	569.6	653.677966102	738.054545455	601.166666667	580.872727273	648.196721311	785.943661972	729.375	631.287671233	734.225806452	605.571428571	679.791666667	681.192307692	881.508474576	631.192307692	793.245901639	668.538461538	739.171875	698.739130435	681.492537313	669.402985075	615.088235294	850.352941176
alpha_rarefaction_25810_28.txt	25810	28	731.5	737.430769231	604.125	640.721311475	557.021276596	617.524590164	560.06	538.044117647	710.681818182	653.418604651	582.196078431	602.166666667	605.568181818	489.270833333	471.794117647	550.303571429	566.0	574.017241379	599.442622951	632.04	696.01754386	692.661764706	624.0	717.882352941	662.6875	617.130434783	746.381818182	624.196078431	599.701754386	633.835820896	797.044117647	780.833333333	653.442857143	680.014285714	600.131147541	692.625	628.020408163	786.04	621.538461538	822.263888889	629.5	747.436619718	772.0	635.012820513	630.444444444	681.081967213	793.59375
alpha_rarefaction_25810_29.txt	25810	29	743.430769231	844.12244898	608.842105263	593.5	589.634146341	617.524590164	524.0	549.55	673.188405797	657.558139535	562.018518519	621.611111111	524.529411765	484.914893617	460.657894737	516.258064516	674.365853659	586.266666667	704.685185185	691.058823529	635.35	660.743243243	555.909090909	747.518518519	567.734693878	607.808823529	677.3	519.873015873	665.448275862	643.868421053	755.576923077	853.044776119	586.381578947	764.303571429	620.120689655	684.862068966	617.120689655	803.470588235	682.958333333	794.0	688.564516129	738.714285714	739.666666667	711.015873016	628.272727273	647.838235294	782.820895522
alpha_rarefaction_25810_30.txt	25810	30	767.25	719.442857143	565.372881356	612.40625	562.522727273	617.524590164	534.898305085	540.044776119	722.092307692	559.666666667	605.204081633	600.333333333	562.52173913	418.344827586	436.894736842	507.153846154	544.82	607.375	664.015151515	619.743243243	690.32	659.68	574.981132075	661.590909091	509.088235294	694.645833333	718.333333333	595.127659574	618.769230769	619.971014493	823.0	744.5	668.75	719.850746269	584.725806452	665.68	633.818181818	898.46875	737.25	778.62962963	675.12345679	736.897058824	685.086956522	662.35	659.577464789	662.229508197	836.438596491
alpha_rarefaction_25810_31.txt	25810	31	788.278688525	774.489795918	650.517857143	655.685185185	512.142857143	617.524590164	623.519230769	538.779661017	705.474576271	641.95	603.5	620.685185185	596.731707317	454.283018868	442.578947368	554.25	486.775862069	595.120689655	696.672413793	627.592105263	762.12244898	666.718309859	571.551724138	640.25	525.0	646.508474576	701.803278689	604.5	606.514705882	634.185714286	828.067567568	806.621621622	634.114285714	735.353846154	597.714285714	652.940298507	633.615384615	827.158730159	713.5	864.470588235	652.181818182	819.951612903	756.016949153	632.130434783	646.067567568	656.25	835.352941176
alpha_rarefaction_25810_32.txt	25810	32	793.033898305	744.722222222	588.35	600.641791045	607.071428571	617.524590164	592.0	544.859375	679.333333333	541.5	566.716981132	584.928571429	606.142857143	459.078431373	423.666666667	519.948275862	618.386363636	609.018518519	644.342465753	649.014285714	757.2	660.015151515	527.887096774	641.438356164	641.918367347	632.47826087	710.448275862	619.5	644.593220339	609.04	822.442857143	741.75	701.875	724.923076923	658.118644068	723.0625	662.571428571	800.842105263	637.039473684	779.442857143	696.519230769	772.722222222	741.901639344	631.383561644	705.090909091	630.630769231	784.708333333
alpha_rarefaction_25810_33.txt	25810	33	795.5	702.375	640.12244898	634.016666667	589.634146341	617.524590164	551.75	570.538461538	725.344262295	593.56	669.727272727	549.567164179	544.32	462.294117647	452.363636364	505.105263158	520.12244898	709.25	672.766666667	708.092307692	666.120689655	658.452054795	506.157894737	626.666666667	514.411764706	659.775862069	812.6	601.625	703.058823529	682.8125	821.909090909	781.95890411	640.0	723.967741935	661.892307692	716.517241379	635.283018868	842.9375	652.109375	894.949152542	693.453125	858.693548387	757.166666667	662.119402985	682.897058824	642.970588235	779.734375
alpha_rarefaction_25810_34.txt	25810	34	753.018518519	758.157894737	641.0	603.35	666.263157895	617.524590164	500.620689655	544.75	734.714285714	696.025	669.813953488	618.058823529	623.0	439.620689655	513.777777778	548.185185185	561.0	610.166666667	736.352941176	701.4	650.225806452	684.739130435	551.75	656.411764706	593.7	623.31884058	774.0	639.826086957	579.229508197	638.545454545	810.676056338	849.828125	674.161290323	747.55	650.016666667	688.038961039	596.181818182	817.545454545	625.225352113	798.797101449	639.189873418	773.692307692	771.9375	620.189873418	668.35	637.741935484	719.5
alpha_rarefaction_25810_35.txt	25810	35	826.063829787	730.238095238	572.196721311	620.888888889	551.630434783	617.524590164	582.722222222	567.714285714	770.375	613.5	580.722222222	527.508196721	585.666666667	475.468085106	428.219512195	475.368421053	550.212765957	580.892857143	705.630769231	736.181818182	691.777777778	673.436619718	584.204081633	725.365384615	613.733333333	653.558823529	794.596491228	586.684210526	633.944444444	619.5	753.25	772.142857143	613.681818182	710.015873016	523.418918919	678.246153846	708.813953488	771.95890411	689.347826087	797.797101449	732.571428571	768.105263158	766.016393443	640.038461538	662.838235294	687.254237288	753.294117647
alpha_rarefaction_25810_36.txt	25810	36	905.4	716.016949153	591.684210526	674.767857143	581.765957447	617.524590164	645.108695652	537.725806452	725.5	658.6875	658.222222222	557.2	546.346938776	529.695652174	396.56	521.75	600.886363636	559.147058824	699.517857143	691.058823529	692.517857143	635.815384615	560.58490566	605.875	570.807692308	623.147540984	728.8	522.859375	668.196078431	586.553846154	830.098591549	778.753623188	679.844827586	729.081967213	627.630769231	743.275862069	662.645833333	788.044117647	663.279411765	853.417910448	652.0	842.438596491	839.038461538	615.08	672.75	637.558823529	879.833333333
alpha_rarefaction_25810_37.txt	25810	37	730.516666667	748.5	596.327868852	605.904761905	614.56097561	617.524590164	641.918367347	620.058823529	730.55	594.196078431	616.4375	602.137931034	513.685185185	422.246153846	406.236842105	625.977272727	578.294117647	616.188679245	651.630769231	778.8	706.175438596	654.109589041	608.325	668.593220339	571.818181818	692.246153846	695.786885246	595.319148936	734.722222222	641.438356164	818.161764706	788.678571429	671.285714286	766.142857143	572.211267606	688.702702703	555.047619048	827.014285714	593.552238806	779.971014493	710.967741935	736.892307692	805.472727273	636.012820513	683.514285714	644.015151515	778.685714286
alpha_rarefaction_25810_38.txt	25810	38	790.714285714	729.016393443	613.0	646.416666667	575.731707317	617.524590164	575.4	519.083333333	768.275862069	603.319148936	595.06122449	640.555555556	589.522727273	432.137931034	397.162790698	527.125	560.5	658.6875	633.119402985	746.442857143	691.181818182	635.0	599.903846154	578.868421053	613.0	657.048387097	726.739130435	551.303571429	614.25862069	610.338235294	779.943661972	865.514285714	643.754098361	709.615384615	594.916666667	639.23880597	651.018867925	816.596774194	678.126760563	806.089552239	650.4	711.054054054	727.232876712	623.0	631.815384615	659.651515152	731.150684932
alpha_rarefaction_25810_39.txt	25810	39	812.962264151	718.873015873	610.296875	591.35	590.5	617.524590164	527.893617021	559.982758621	746.862068966	585.294117647	627.4	544.714285714	548.4375	433.188679245	479.037037037	572.92	512.522727273	533.043478261	737.944444444	664.875	666.967741935	720.838709677	526.043478261	599.08	520.328125	725.557692308	728.661764706	512.014925373	615.655737705	601.0	747.8875	825.08	770.185185185	695.803278689	618.596774194	722.318181818	666.018867925	825.774647887	637.178082192	823.5	645.154929577	792.59375	782.566037736	650.723684211	685.38028169	650.225806452	791.281690141
[truncated: 4 more columns]
