# Supplementary material for: Alteration of the gut microbiota associated with childhood obesity by 16S rRNA gene sequencing
Source: PeerJ. 2020 Jan 14;8:e8317. doi: 10.7717/peerj.8317 (PMC6968493; doi:10.7717/peerj.8317)
Supplement: Supplemental Information 6 [file peerj-08-8317-s006.xls]

	sequences per sample	iteration	F01	F02	F03	F04	F05	F06	F07	F08	F09	F10	F11	F12	F13	F14	F15	F16	F17	F18	F19	F20	F21	F22	F23	F24	F25	F26	F27	F28	N01	N02	N03	N04	N05	N06	N07	N08	N09	N10	N11	N12	N13	N14	N15	N16	N17	N18	N19
alpha_rarefaction_25810_0.txt	25810	0	464.0	458.0	389.0	413.0	329.0	444.0	372.0	401.0	476.0	371.0	370.0	388.0	355.0	348.0	284.0	346.0	350.0	381.0	458.0	470.0	441.0	466.0	382.0	445.0	377.0	460.0	493.0	372.0	430.0	453.0	544.0	546.0	468.0	479.0	416.0	463.0	415.0	535.0	432.0	512.0	463.0	504.0	490.0	472.0	456.0	445.0	505.0
alpha_rarefaction_25810_1.txt	25810	1	462.0	467.0	384.0	397.0	341.0	444.0	385.0	405.0	477.0	363.0	361.0	391.0	363.0	344.0	289.0	347.0	366.0	396.0	449.0	471.0	433.0	460.0	389.0	450.0	397.0	442.0	484.0	367.0	434.0	441.0	522.0	544.0	471.0	479.0	409.0	447.0	418.0	549.0	420.0	522.0	469.0	512.0	496.0	480.0	447.0	437.0	511.0
alpha_rarefaction_25810_2.txt	25810	2	465.0	459.0	394.0	384.0	334.0	444.0	380.0	391.0	475.0	383.0	368.0	380.0	357.0	354.0	280.0	373.0	363.0	402.0	438.0	468.0	434.0	458.0	375.0	451.0	382.0	449.0	493.0	379.0	432.0	442.0	536.0	554.0	469.0	486.0	416.0	455.0	422.0	537.0	440.0	518.0	470.0	516.0	504.0	489.0	445.0	436.0	494.0
alpha_rarefaction_25810_3.txt	25810	3	465.0	463.0	399.0	402.0	341.0	444.0	366.0	390.0	469.0	389.0	374.0	389.0	356.0	342.0	283.0	368.0	342.0	394.0	454.0	467.0	440.0	457.0	380.0	465.0	376.0	460.0	478.0	375.0	433.0	448.0	537.0	557.0	473.0	484.0	412.0	454.0	417.0	535.0	425.0	508.0	464.0	500.0	494.0	480.0	459.0	430.0	500.0
alpha_rarefaction_25810_4.txt	25810	4	482.0	453.0	391.0	409.0	332.0	444.0	384.0	399.0	476.0	384.0	363.0	387.0	363.0	351.0	273.0	368.0	346.0	385.0	445.0	473.0	427.0	453.0	376.0	468.0	381.0	451.0	482.0	374.0	427.0	458.0	549.0	541.0	469.0	487.0	424.0	467.0	422.0	528.0	442.0	530.0	463.0	503.0	503.0	470.0	448.0	443.0	503.0
alpha_rarefaction_25810_5.txt	25810	5	473.0	473.0	381.0	407.0	343.0	444.0	374.0	411.0	484.0	377.0	360.0	388.0	354.0	345.0	279.0	367.0	344.0	394.0	452.0	470.0	424.0	455.0	382.0	456.0	382.0	453.0	475.0	387.0	423.0	451.0	536.0	536.0	466.0	484.0	423.0	468.0	413.0	535.0	430.0	499.0	459.0	507.0	493.0	484.0	450.0	449.0	505.0
alpha_rarefaction_25810_6.txt	25810	6	471.0	466.0	392.0	405.0	335.0	444.0	383.0	396.0	472.0	377.0	370.0	383.0	364.0	346.0	277.0	358.0	355.0	395.0	449.0	474.0	432.0	455.0	390.0	454.0	360.0	457.0	482.0	382.0	424.0	450.0	540.0	534.0	479.0	475.0	428.0	455.0	409.0	535.0	448.0	517.0	473.0	514.0	506.0	468.0	457.0	447.0	497.0
alpha_rarefaction_25810_7.txt	25810	7	477.0	472.0	384.0	392.0	334.0	444.0	379.0	389.0	471.0	381.0	370.0	376.0	360.0	350.0	278.0	362.0	346.0	384.0	435.0	463.0	434.0	456.0	381.0	467.0	380.0	459.0	495.0	382.0	416.0	459.0	546.0	551.0	474.0	481.0	423.0	454.0	419.0	543.0	442.0	517.0	466.0	521.0	498.0	479.0	464.0	429.0	497.0
alpha_rarefaction_25810_8.txt	25810	8	472.0	451.0	385.0	405.0	336.0	444.0	389.0	403.0	462.0	377.0	371.0	387.0	362.0	356.0	261.0	367.0	346.0	392.0	443.0	472.0	431.0	457.0	374.0	466.0	386.0	465.0	477.0	365.0	418.0	462.0	554.0	534.0	477.0	480.0	430.0	457.0	416.0	544.0	443.0	511.0	457.0	505.0	498.0	462.0	466.0	439.0	512.0
alpha_rarefaction_25810_9.txt	25810	9	465.0	460.0	397.0	394.0	335.0	444.0	377.0	381.0	469.0	397.0	366.0	383.0	365.0	349.0	274.0	360.0	354.0	392.0	450.0	468.0	427.0	455.0	383.0	455.0	388.0	454.0	485.0	387.0	411.0	464.0	536.0	535.0	471.0	492.0	406.0	446.0	426.0	532.0	445.0	524.0	459.0	518.0	500.0	482.0	456.0	431.0	508.0
alpha_rarefaction_25810_10.txt	25810	10	463.0	460.0	393.0	403.0	340.0	444.0	381.0	394.0	468.0	377.0	372.0	383.0	363.0	354.0	263.0	370.0	357.0	385.0	442.0	471.0	428.0	458.0	371.0	439.0	374.0	475.0	489.0	374.0	417.0	453.0	544.0	537.0	473.0	482.0	419.0	470.0	427.0	517.0	430.0	523.0	470.0	511.0	506.0	478.0	455.0	437.0	492.0
alpha_rarefaction_25810_11.txt	25810	11	464.0	451.0	383.0	401.0	341.0	444.0	381.0	395.0	471.0	382.0	365.0	374.0	357.0	341.0	266.0	374.0	360.0	384.0	437.0	458.0	429.0	449.0	389.0	459.0	376.0	460.0	494.0	380.0	416.0	450.0	530.0	556.0	476.0	480.0	417.0	445.0	403.0	529.0	432.0	516.0	461.0	512.0	499.0	475.0	455.0	434.0	486.0
alpha_rarefaction_25810_12.txt	25810	12	472.0	461.0	395.0	399.0	330.0	444.0	373.0	388.0	469.0	380.0	369.0	370.0	365.0	348.0	263.0	366.0	359.0	393.0	441.0	463.0	432.0	460.0	369.0	468.0	378.0	456.0	491.0	374.0	427.0	441.0	547.0	546.0	464.0	490.0	417.0	443.0	406.0	520.0	430.0	518.0	462.0	500.0	506.0	475.0	457.0	450.0	492.0
alpha_rarefaction_25810_13.txt	25810	13	462.0	456.0	383.0	410.0	338.0	444.0	388.0	391.0	464.0	379.0	371.0	382.0	352.0	360.0	279.0	349.0	350.0	392.0	451.0	470.0	435.0	454.0	379.0	470.0	383.0	454.0	487.0	371.0	429.0	450.0	547.0	538.0	474.0	488.0	419.0	459.0	405.0	540.0	420.0	518.0	476.0	518.0	506.0	473.0	457.0	434.0	508.0
alpha_rarefaction_25810_14.txt	25810	14	472.0	455.0	383.0	410.0	335.0	444.0	377.0	395.0	469.0	390.0	366.0	376.0	355.0	344.0	266.0	365.0	359.0	390.0	452.0	473.0	425.0	464.0	378.0	453.0	386.0	455.0	484.0	384.0	428.0	459.0	524.0	538.0	480.0	482.0	416.0	462.0	417.0	539.0	449.0	527.0	463.0	510.0	499.0	482.0	447.0	440.0	501.0
alpha_rarefaction_25810_15.txt	25810	15	477.0	460.0	392.0	394.0	345.0	444.0	394.0	390.0	463.0	371.0	368.0	374.0	361.0	350.0	284.0	361.0	362.0	403.0	446.0	473.0	423.0	459.0	387.0	458.0	373.0	460.0	492.0	364.0	424.0	441.0	527.0	543.0	483.0	479.0	426.0	451.0	413.0	537.0	439.0	526.0	473.0	534.0	493.0	472.0	441.0	439.0	489.0
alpha_rarefaction_25810_16.txt	25810	16	466.0	463.0	393.0	401.0	334.0	444.0	377.0	392.0	467.0	380.0	365.0	388.0	350.0	342.0	277.0	385.0	354.0	390.0	453.0	461.0	432.0	465.0	362.0	457.0	383.0	445.0	498.0	380.0	425.0	456.0	533.0	562.0	470.0	479.0	418.0	446.0	415.0	545.0	439.0	498.0	462.0	505.0	499.0	473.0	465.0	445.0	518.0
alpha_rarefaction_25810_17.txt	25810	17	467.0	450.0	391.0	397.0	336.0	444.0	373.0	397.0	481.0	377.0	366.0	384.0	360.0	338.0	276.0	377.0	354.0	393.0	453.0	467.0	434.0	450.0	390.0	455.0	387.0	467.0	488.0	363.0	429.0	456.0	538.0	531.0	482.0	479.0	417.0	469.0	408.0	531.0	431.0	513.0	472.0	513.0	496.0	477.0	457.0	429.0	521.0
alpha_rarefaction_25810_18.txt	25810	18	469.0	471.0	396.0	404.0	347.0	444.0	383.0	399.0	475.0	386.0	365.0	380.0	370.0	337.0	269.0	365.0	353.0	403.0	442.0	460.0	433.0	458.0	375.0	454.0	376.0	464.0	488.0	352.0	420.0	450.0	536.0	539.0	478.0	483.0	415.0	468.0	418.0	529.0	441.0	502.0	464.0	500.0	495.0	480.0	442.0	441.0	508.0
alpha_rarefaction_25810_19.txt	25810	19	471.0	463.0	392.0	405.0	333.0	444.0	375.0	397.0	472.0	378.0	372.0	382.0	368.0	347.0	278.0	359.0	347.0	388.0	453.0	466.0	431.0	454.0	367.0	459.0	381.0	458.0	486.0	383.0	428.0	453.0	559.0	547.0	474.0	480.0	429.0	457.0	419.0	528.0	421.0	516.0	468.0	501.0	486.0	478.0	459.0	439.0	504.0
alpha_rarefaction_25810_20.txt	25810	20	480.0	460.0	387.0	393.0	339.0	444.0	366.0	390.0	455.0	388.0	372.0	379.0	353.0	352.0	276.0	365.0	352.0	387.0	445.0	458.0	428.0	449.0	379.0	455.0	367.0	452.0	495.0	379.0	428.0	458.0	538.0	545.0	469.0	487.0	432.0	456.0	415.0	548.0	424.0	509.0	474.0	525.0	497.0	471.0	462.0	443.0	496.0
alpha_rarefaction_25810_21.txt	25810	21	468.0	453.0	388.0	398.0	341.0	444.0	379.0	390.0	472.0	387.0	363.0	379.0	356.0	346.0	263.0	372.0	347.0	392.0	453.0	458.0	436.0	451.0	390.0	448.0	389.0	467.0	489.0	371.0	429.0	468.0	552.0	534.0	465.0	482.0	414.0	448.0	424.0	520.0	424.0	518.0	465.0	513.0	481.0	476.0	468.0	442.0	507.0
alpha_rarefaction_25810_22.txt	25810	22	477.0	456.0	389.0	399.0	340.0	444.0	384.0	399.0	468.0	380.0	370.0	389.0	360.0	341.0	272.0	373.0	351.0	391.0	452.0	461.0	430.0	449.0	379.0	471.0	360.0	463.0	467.0	373.0	412.0	459.0	550.0	546.0	467.0	479.0	415.0	452.0	419.0	527.0	442.0	518.0	480.0	514.0	489.0	466.0	455.0	442.0	507.0
alpha_rarefaction_25810_23.txt	25810	23	489.0	459.0	399.0	392.0	337.0	444.0	380.0	403.0	464.0	386.0	371.0	381.0	358.0	332.0	283.0	363.0	346.0	406.0	456.0	463.0	432.0	452.0	378.0	459.0	368.0	460.0	470.0	377.0	419.0	460.0	543.0	532.0	473.0	479.0	422.0	454.0	421.0	538.0	440.0	512.0	477.0	505.0	505.0	473.0	471.0	430.0	502.0
alpha_rarefaction_25810_24.txt	25810	24	474.0	469.0	393.0	389.0	335.0	444.0	381.0	397.0	477.0	387.0	374.0	381.0	348.0	357.0	272.0	369.0	353.0	388.0	460.0	460.0	426.0	449.0	375.0	457.0	370.0	468.0	482.0	376.0	417.0	450.0	535.0	535.0	472.0	489.0	426.0	469.0	419.0	530.0	437.0	517.0	471.0	510.0	499.0	467.0	463.0	433.0	501.0
alpha_rarefaction_25810_25.txt	25810	25	465.0	464.0	400.0	396.0	337.0	444.0	370.0	396.0	463.0	374.0	371.0	385.0	359.0	343.0	289.0	349.0	370.0	400.0	442.0	471.0	436.0	462.0	380.0	451.0	378.0	462.0	475.0	377.0	417.0	458.0	540.0	532.0	473.0	484.0	403.0	450.0	430.0	532.0	451.0	533.0	461.0	514.0	490.0	470.0	459.0	428.0	499.0
alpha_rarefaction_25810_26.txt	25810	26	480.0	450.0	379.0	403.0	341.0	444.0	380.0	404.0	471.0	391.0	367.0	381.0	358.0	348.0	266.0	365.0	355.0	383.0	444.0	469.0	428.0	462.0	385.0	450.0	378.0	468.0	482.0	393.0	419.0	450.0	535.0	528.0	455.0	480.0	418.0	446.0	413.0	540.0	431.0	504.0	460.0	511.0	496.0	474.0	459.0	440.0	496.0
alpha_rarefaction_25810_27.txt	25810	27	463.0	459.0	380.0	403.0	332.0	444.0	378.0	397.0	466.0	383.0	375.0	389.0	363.0	350.0	277.0	362.0	363.0	393.0	441.0	468.0	433.0	463.0	376.0	462.0	375.0	454.0	483.0	383.0	409.0	450.0	541.0	528.0	472.0	483.0	421.0	461.0	421.0	534.0	436.0	502.0	480.0	504.0	493.0	482.0	455.0	435.0	502.0
alpha_rarefaction_25810_28.txt	25810	28	463.0	467.0	391.0	408.0	341.0	444.0	371.0	397.0	472.0	383.0	366.0	384.0	365.0	343.0	279.0	369.0	353.0	389.0	433.0	456.0	435.0	461.0	394.0	459.0	391.0	453.0	479.0	381.0	414.0	458.0	533.0	551.0	474.0	482.0	412.0	452.0	412.0	539.0	433.0	529.0	459.0	518.0	499.0	476.0	441.0	440.0	516.0
alpha_rarefaction_25810_29.txt	25810	29	473.0	466.0	394.0	392.0	335.0	444.0	371.0	392.0	465.0	380.0	366.0	389.0	355.0	333.0	279.0	366.0	368.0	395.0	448.0	462.0	426.0	455.0	379.0	472.0	372.0	450.0	491.0	372.0	435.0	468.0	535.0	544.0	462.0	483.0	417.0	443.0	414.0	531.0	444.0	521.0	465.0	506.0	498.0	483.0	461.0	444.0	512.0
alpha_rarefaction_25810_30.txt	25810	30	468.0	471.0	381.0	401.0	335.0	444.0	377.0	401.0	477.0	387.0	371.0	385.0	360.0	333.0	282.0	368.0	353.0	397.0	454.0	450.0	423.0	459.0	378.0	464.0	380.0	446.0	502.0	373.0	418.0	447.0	547.0	533.0	470.0	490.0	414.0	465.0	414.0	549.0	438.0	523.0	485.0	513.0	489.0	487.0	462.0	435.0	508.0
alpha_rarefaction_25810_31.txt	25810	31	475.0	453.0	403.0	399.0	333.0	444.0	394.0	390.0	462.0	370.0	371.0	391.0	356.0	337.0	279.0	363.0	351.0	392.0	449.0	456.0	437.0	462.0	384.0	454.0	371.0	452.0	480.0	381.0	431.0	457.0	551.0	535.0	468.0	493.0	425.0	451.0	410.0	530.0	445.0	523.0	470.0	518.0	495.0	468.0	461.0	445.0	498.0
alpha_rarefaction_25810_32.txt	25810	32	479.0	453.0	392.0	406.0	341.0	444.0	382.0	395.0	474.0	377.0	367.0	380.0	361.0	335.0	272.0	364.0	361.0	388.0	459.0	451.0	435.0	450.0	382.0	465.0	392.0	455.0	480.0	387.0	429.0	454.0	541.0	542.0	469.0	488.0	426.0	460.0	419.0	539.0	439.0	512.0	458.0	494.0	498.0	470.0	461.0	430.0	522.0
alpha_rarefaction_25810_33.txt	25810	33	477.0	459.0	387.0	403.0	335.0	444.0	378.0	394.0	470.0	376.0	377.0	385.0	358.0	336.0	274.0	358.0	349.0	398.0	450.0	463.0	430.0	457.0	368.0	454.0	360.0	454.0	493.0	375.0	428.0	461.0	553.0	536.0	469.0	484.0	433.0	451.0	413.0	532.0	425.0	523.0	469.0	528.0	488.0	477.0	459.0	444.0	508.0
alpha_rarefaction_25810_34.txt	25810	34	458.0	466.0	392.0	394.0	344.0	444.0	367.0	394.0	479.0	382.0	374.0	381.0	362.0	340.0	271.0	368.0	363.0	392.0	448.0	472.0	432.0	459.0	378.0	467.0	382.0	457.0	501.0	377.0	422.0	453.0	547.0	542.0	469.0	485.0	419.0	467.0	420.0	528.0	430.0	519.0	470.0	509.0	506.0	473.0	451.0	430.0	502.0
alpha_rarefaction_25810_35.txt	25810	35	460.0	463.0	389.0	397.0	334.0	444.0	384.0	402.0	473.0	381.0	371.0	368.0	354.0	336.0	282.0	348.0	352.0	384.0	466.0	467.0	432.0	459.0	377.0	462.0	372.0	457.0	496.0	380.0	427.0	449.0	527.0	529.0	462.0	482.0	403.0	452.0	413.0	526.0	440.0	518.0	474.0	501.0	496.0	479.0	459.0	438.0	503.0
alpha_rarefaction_25810_36.txt	25810	36	472.0	455.0	393.0	406.0	344.0	444.0	389.0	394.0	463.0	387.0	372.0	370.0	359.0	353.0	281.0	371.0	357.0	397.0	452.0	462.0	436.0	445.0	377.0	445.0	381.0	452.0	495.0	373.0	425.0	439.0	547.0	524.0	466.0	488.0	422.0	453.0	414.0	524.0	429.0	529.0	463.0	514.0	501.0	472.0	459.0	441.0	515.0
alpha_rarefaction_25810_37.txt	25810	37	465.0	444.0	393.0	404.0	342.0	444.0	392.0	398.0	468.0	378.0	371.0	391.0	356.0	335.0	268.0	372.0	365.0	391.0	451.0	470.0	436.0	455.0	372.0	453.0	382.0	466.0	482.0	367.0	443.0	465.0	540.0	547.0	478.0	488.0	419.0	471.0	405.0	537.0	420.0	517.0	471.0	508.0	506.0	477.0	461.0	434.0	514.0
alpha_rarefaction_25810_38.txt	25810	38	478.0	459.0	385.0	407.0	335.0	444.0	378.0	399.0	478.0	375.0	367.0	390.0	362.0	338.0	275.0	368.0	355.0	397.0	448.0	479.0	430.0	453.0	385.0	449.0	385.0	457.0	501.0	370.0	419.0	446.0	535.0	555.0	463.0	486.0	427.0	447.0	417.0	527.0	441.0	515.0	470.0	510.0	509.0	472.0	441.0	442.0	508.0
alpha_rarefaction_25810_39.txt	25810	39	467.0	466.0	404.0	395.0	335.0	444.0	363.0	397.0	466.0	372.0	369.0	379.0	360.0	336.0	269.0	367.0	342.0	390.0	456.0	463.0	438.0	461.0	383.0	456.0	379.0	459.0	497.0	375.0	430.0	456.0	542.0	549.0	485.0	474.0	416.0	470.0	423.0	537.0	431.0	519.0	466.0	515.0	492.0	477.0	466.0	432.0	511.0
[truncated: 4 more columns]
