# Supplementary material for: Alteration of the gut microbiota associated with childhood obesity by 16S rRNA gene sequencing
Source: PeerJ. 2020 Jan 14;8:e8317. doi: 10.7717/peerj.8317 (PMC6968493; doi:10.7717/peerj.8317)
Supplement: Supplemental Information 7 [file peerj-08-8317-s007.xls]

	sequences per sample	iteration	F01	F02	F03	F04	F05	F06	F07	F08	F09	F10	F11	F12	F13	F14	F15	F16	F17	F18	F19	F20	F21	F22	F23	F24	F25	F26	F27	F28	N01	N02	N03	N04	N05	N06	N07	N08	N09	N10	N11	N12	N13	N14	N15	N16	N17	N18	N19
alpha_rarefaction_25810_0.txt	25810	0	23.43089	21.71425	19.16595	20.69224	17.56894	24.14116	18.71131	20.00457	23.17244	17.9014	19.04265	19.69502	18.75274	18.36304	15.76048	17.78533	18.00474	20.22732	22.55783	22.98165	22.1487	23.29277	19.91632	22.73319	18.26118	23.55041	23.49103	19.84148	22.38429	22.85336	26.48173	26.70744	23.88587	24.00583	21.63436	21.51243	22.26173	25.60748	21.41185	26.18248	23.37203	22.99188	24.92393	22.88127	22.28248	22.63354	26.24526
alpha_rarefaction_25810_1.txt	25810	1	23.20292	21.92734	18.91783	20.31373	17.66826	24.14116	19.22559	19.76252	22.79707	17.80269	18.74183	19.85626	18.90189	18.04008	15.90855	18.3369	18.97694	20.81683	22.30677	23.15923	21.41191	23.14729	20.08578	23.23461	19.06165	22.55863	22.78232	19.73444	23.19476	22.88692	25.26986	27.0453	23.95364	24.00905	22.11384	20.70222	22.34264	26.58188	20.20165	26.122	23.12601	23.67737	25.36895	23.21739	21.74167	23.1972	26.39914
alpha_rarefaction_25810_2.txt	25810	2	23.2295	21.99857	19.13465	19.59269	17.38064	24.14116	19.55586	19.54721	22.97254	18.28481	19.35517	19.50762	18.83819	18.54928	15.84441	18.72311	18.39478	21.07026	22.26023	23.08266	21.81919	23.2262	19.77436	23.16088	18.19428	23.48838	23.17407	20.09365	22.76212	22.28613	25.97881	27.10289	23.41834	24.25682	22.47567	20.54869	22.50744	26.25286	21.15291	25.86631	23.63391	23.98183	25.2443	23.51719	21.96485	22.63627	25.98712
alpha_rarefaction_25810_3.txt	25810	3	23.17968	21.68698	19.09462	20.07015	17.77905	24.14116	19.29798	19.35554	23.00363	18.88402	19.31037	19.77267	18.82799	18.32797	16.21365	18.73558	17.96451	21.06552	22.60644	22.84302	22.01168	23.14927	20.31585	23.71351	17.79435	23.39815	22.4767	19.85165	23.02945	22.56178	25.93843	27.42898	23.91678	24.1664	22.48122	21.00008	22.42506	25.85063	20.05262	25.3363	23.15075	23.36979	25.42794	23.05218	22.29849	22.85653	26.13431
alpha_rarefaction_25810_4.txt	25810	4	23.46078	20.90572	19.08627	20.38748	17.45754	24.14116	18.88014	19.56752	22.98638	18.71471	18.7546	19.75896	18.96746	18.72864	15.34978	18.19344	18.10138	20.47017	21.99682	22.99818	21.80193	23.19482	19.64016	23.79127	18.26631	23.27834	23.12471	20.03206	22.4335	23.05933	26.20515	27.43345	23.94433	24.23772	22.39041	20.99323	22.78103	26.25542	20.90297	26.45255	23.14114	23.24588	25.71368	22.70255	21.55315	23.81881	25.86841
alpha_rarefaction_25810_5.txt	25810	5	23.48028	21.84097	18.5925	20.46379	17.62089	24.14116	19.21898	19.88381	23.1781	18.22107	18.93376	19.35921	18.52142	17.98265	15.69724	18.58285	18.10923	20.8929	22.60442	23.13773	21.21049	23.09434	19.905	23.0765	18.17195	23.2355	22.62118	20.64089	22.70714	22.75617	25.59786	26.677	23.77293	24.17592	21.90843	21.85657	22.3926	25.9562	20.73744	25.25992	23.1532	23.16263	25.16661	23.48986	21.92821	23.61152	26.58717
alpha_rarefaction_25810_6.txt	25810	6	23.66842	22.3298	19.05091	19.99616	17.42415	24.14116	19.28033	19.30149	23.15948	17.9996	19.11826	19.57793	19.3129	18.8594	15.54688	18.77721	18.23849	21.10267	22.07586	23.24772	21.61569	23.12682	20.31428	23.12488	17.59415	23.19138	23.14702	20.11575	22.80047	22.70624	25.77896	26.31295	24.12788	23.47625	22.2782	21.18653	21.85312	26.07864	21.3719	25.97232	23.51242	23.96687	25.75951	22.82825	22.41982	23.73977	25.6806
alpha_rarefaction_25810_7.txt	25810	7	23.4409	22.63297	18.75062	19.13283	17.32513	24.14116	19.04098	18.90242	22.82057	18.47954	19.18972	18.9113	19.09578	18.76378	15.23257	18.62879	18.10182	20.64912	21.72788	22.8568	21.85895	23.10076	19.92793	23.52183	18.4256	23.48228	22.88748	20.55059	21.88097	22.79395	26.34889	27.23981	23.78584	24.11181	22.38947	21.09696	22.18197	26.44365	20.52946	26.42308	23.43301	23.62971	25.66135	23.22992	22.66411	23.39688	25.75326
alpha_rarefaction_25810_8.txt	25810	8	23.79367	21.59796	18.6304	20.19816	17.5443	24.14116	19.9099	20.25532	22.85819	18.48034	19.24647	19.27084	19.0954	18.77654	15.397	18.80303	18.0547	20.50313	22.20781	22.93974	21.67665	23.18913	19.38077	23.46024	18.59753	23.77273	22.00214	19.43789	22.0891	23.13095	26.45139	26.63523	24.16917	23.91236	22.81863	20.60824	22.51367	26.54579	20.54475	25.87107	22.92122	23.79438	25.49783	22.89447	22.16769	23.11202	26.92818
alpha_rarefaction_25810_9.txt	25810	9	23.10278	22.18257	19.12135	19.8516	17.25951	24.14116	19.48447	18.83042	22.96295	19.11275	19.28244	19.2341	19.2412	18.45228	15.72962	18.12776	18.35816	20.53485	22.49198	23.18496	21.48423	23.15236	20.17859	22.62388	18.55375	23.69268	22.5121	20.01158	22.17941	22.79588	26.00855	26.74803	23.62915	24.31699	22.03033	21.1451	22.69977	25.74291	20.89599	26.58051	23.19622	24.21273	25.53699	22.9475	22.28791	23.00443	26.53961
alpha_rarefaction_25810_10.txt	25810	10	23.11508	21.63395	19.02237	20.34434	17.7456	24.14116	19.91064	19.51574	22.58227	18.61459	18.94941	19.42629	19.17073	18.01188	14.90867	19.36162	18.41862	20.28521	22.05756	23.27932	21.41391	23.11551	19.55265	22.26002	17.99545	24.05766	23.2047	19.77136	22.09407	22.40326	25.44416	26.73239	23.62883	23.95793	21.82293	21.57571	22.79083	25.28399	20.43137	26.25225	23.4822	23.37926	25.60618	22.47816	21.83708	23.29282	25.30052
alpha_rarefaction_25810_11.txt	25810	11	23.02345	21.5854	18.59116	20.09457	17.28427	24.14116	19.34074	19.75056	22.66985	18.63314	18.7626	19.27919	18.93426	18.16265	15.75708	18.56354	18.5301	20.06182	22.17928	22.5845	21.63554	22.95894	20.33384	23.22606	18.26397	23.74187	23.29523	20.32413	22.25446	22.56684	25.33582	27.17425	23.93525	24.06157	22.34132	21.14144	21.72465	25.68001	20.71925	26.31454	22.84805	23.52495	25.54353	22.96019	22.05004	23.43508	25.51763
alpha_rarefaction_25810_12.txt	25810	12	23.78647	21.88788	19.38871	20.06945	17.35263	24.14116	19.23868	19.29034	22.8102	18.3083	19.33115	19.02148	19.13475	18.47672	15.63624	18.85435	18.40685	20.67836	22.16413	22.78845	21.7484	23.09326	19.2216	23.94113	18.34739	23.40028	22.9704	19.69388	22.53677	21.93052	26.03496	26.97732	23.79817	24.43538	21.72199	21.07367	21.60414	25.49557	20.38707	26.44552	23.22913	23.07273	25.51361	23.04438	22.52204	23.78941	25.38479
alpha_rarefaction_25810_13.txt	25810	13	23.46912	21.95743	18.50372	20.60869	17.41478	24.14116	19.68459	19.61233	22.63566	18.73462	19.26464	19.23884	18.44243	18.58017	15.5897	17.88942	18.39783	20.60351	22.30375	23.06084	21.85252	23.26993	19.67615	23.57255	18.52067	23.40112	22.51278	19.74356	23.05655	22.53547	26.08593	26.9163	23.95082	24.37553	22.11574	20.77635	21.95493	26.01708	20.1718	26.41401	23.62912	24.10258	25.46993	23.22613	22.4703	23.09473	26.35999
alpha_rarefaction_25810_14.txt	25810	14	23.75484	21.57667	18.29065	20.52584	17.36204	24.14116	19.58582	18.81737	22.83803	18.38871	18.706	19.08173	18.59737	18.28402	15.22292	18.50078	18.75423	20.57727	22.23798	23.18664	21.46683	23.48984	19.72272	22.76086	18.47251	23.82329	22.55219	20.66221	23.0265	22.97239	25.64916	27.0766	24.25815	24.24565	22.07024	21.24872	22.60241	26.06857	21.68463	26.51897	23.00864	23.37183	24.96181	23.32396	21.68643	23.24792	25.99786
alpha_rarefaction_25810_15.txt	25810	15	23.6467	21.67504	19.14223	19.69077	17.96661	24.14116	19.96104	19.26435	22.369	18.19123	19.02365	18.98285	18.48156	18.16479	15.87676	18.84333	18.7018	20.79675	22.35887	23.02544	21.59613	23.34378	20.10394	22.83147	17.88241	23.65246	23.42628	19.94356	22.13537	22.52728	25.27397	26.98738	24.23569	24.00066	22.57521	20.74717	22.10855	26.34439	21.13466	26.52133	23.79837	24.26595	24.79499	22.93332	21.34194	23.58581	25.58363
alpha_rarefaction_25810_16.txt	25810	16	23.23751	22.10399	19.10878	20.14941	17.40304	24.14116	19.32387	19.42716	23.24493	18.33419	18.76212	19.85981	18.47868	18.4076	15.93049	18.70735	17.68535	20.7788	21.79633	22.6113	21.37545	23.47639	18.80816	22.95303	18.44002	23.07989	23.0246	20.23289	22.38514	22.76055	24.86939	27.598	23.68831	24.14168	22.26101	21.03771	22.41593	26.56879	21.39871	24.74676	23.42672	23.06073	24.80561	23.03629	22.52979	23.58324	26.51694
alpha_rarefaction_25810_17.txt	25810	17	23.44213	21.74908	19.05491	19.54443	17.4226	24.14116	19.08786	19.25692	23.54778	18.07467	18.63345	19.5785	18.83569	17.79708	15.46373	18.86255	17.60934	21.15099	22.53335	22.78967	21.51828	22.8197	20.07589	23.03417	18.62994	23.29749	22.57291	20.23055	22.81058	23.15738	25.71792	26.36738	24.08925	23.94639	21.7485	21.63668	22.08165	25.69663	20.31938	25.22276	23.83874	24.15096	25.04736	23.5068	22.74776	22.63311	27.13602
alpha_rarefaction_25810_18.txt	25810	18	23.39666	22.24769	19.35624	19.87962	17.72736	24.14116	19.53392	20.14462	22.86776	18.64638	18.94219	19.04529	19.22145	18.29429	15.2508	18.54014	17.99467	20.75233	21.94274	22.91255	21.55082	23.31061	19.54339	22.82361	18.21541	23.40374	22.81152	19.82915	22.62268	22.45205	25.69959	26.91749	24.06731	24.21902	22.07872	21.87365	22.03277	26.10245	21.13191	25.78418	23.45998	23.10531	25.31963	23.43953	21.99128	23.28412	26.70325
alpha_rarefaction_25810_19.txt	25810	19	23.56461	22.1273	18.82023	20.10973	17.22664	24.14116	18.50763	19.73606	22.69744	18.31175	19.43284	19.37965	18.98158	18.5681	15.64428	18.1789	17.95743	20.21189	22.22092	22.58662	21.53587	22.957	19.56558	23.17528	18.52094	23.57203	22.96806	20.37693	22.1099	23.35796	26.74471	27.49545	23.8049	24.11773	22.58771	21.1358	22.5196	25.68701	20.68114	25.90807	23.54842	23.33193	24.78165	22.72772	22.24389	23.089	25.98872
alpha_rarefaction_25810_20.txt	25810	20	23.84691	21.49996	18.91287	20.14168	17.34032	24.14116	18.74518	18.96116	22.06256	18.83056	19.0409	19.44721	18.82973	18.50141	15.74457	18.34769	18.3968	20.01239	22.12218	22.52208	21.20459	23.04251	19.97883	23.24903	17.89541	22.9067	23.36582	19.91501	23.0735	23.21525	25.80245	27.23413	23.64711	24.25425	22.86202	21.02359	22.46096	26.81894	20.38223	25.41023	23.48035	24.33084	25.43065	23.08489	22.67353	23.32237	25.79929
alpha_rarefaction_25810_21.txt	25810	21	23.51841	21.52939	18.96821	19.594	17.58597	24.14116	19.9266	19.39158	23.17341	18.54711	18.61873	19.27131	18.87222	18.42148	14.98731	19.22169	18.24676	21.20744	22.17813	22.47234	21.93091	22.90745	19.98599	22.83208	18.57625	24.30853	22.88447	19.71374	22.71509	23.22098	25.87405	26.86986	23.43282	24.26134	22.03502	20.70291	22.26476	25.21608	20.27186	25.85696	23.56593	23.47486	25.03732	23.15974	22.31716	23.44148	26.36642
alpha_rarefaction_25810_22.txt	25810	22	23.88111	21.77263	18.73689	20.1579	17.38882	24.14116	19.643	19.72829	22.35238	18.1346	19.30511	19.77649	19.03178	18.16868	15.11575	18.86776	18.28942	20.72314	22.44107	22.67218	21.67208	22.88727	19.50541	23.63642	17.36954	23.72526	22.33454	20.21613	21.76486	22.49928	25.66196	26.88979	23.4327	24.14725	21.93268	21.5368	22.40176	26.17544	21.31796	26.05085	23.54538	24.00392	25.21524	22.68461	21.92144	23.1931	26.14216
alpha_rarefaction_25810_23.txt	25810	23	24.3089	21.72054	19.01073	19.40875	17.6377	24.14116	19.39955	19.34225	22.9117	18.5287	19.12313	19.40092	18.55054	18.00384	16.03556	18.43046	17.81413	20.94211	22.78131	22.72047	21.7289	22.78846	19.47775	22.79538	18.01924	23.0523	22.67307	19.93986	22.55933	22.97584	26.02215	26.62072	23.49022	23.89385	22.28826	21.40106	22.69802	26.4858	20.90414	25.84272	23.94188	23.21306	25.43783	22.96402	22.38206	22.74677	26.25232
alpha_rarefaction_25810_24.txt	25810	24	23.50924	21.92105	19.00327	19.77136	17.33435	24.14116	19.16346	20.01175	23.00919	18.34463	19.35992	19.10939	18.38341	18.86675	15.33517	18.63662	18.1582	20.53684	22.81873	22.92913	21.44545	22.69324	19.36398	23.35464	18.14792	23.84112	22.6962	20.44199	22.19679	22.71676	25.46074	26.76494	23.68405	24.46791	22.3311	21.84968	22.22809	25.77748	20.79137	26.16412	23.30437	23.35201	25.04044	23.13229	22.52101	23.30327	25.87985
alpha_rarefaction_25810_25.txt	25810	25	23.62119	22.13021	18.9733	20.07308	17.42256	24.14116	19.16905	19.63465	22.2337	17.97065	19.1546	19.50958	18.84044	18.02464	16.26912	17.8853	19.27727	20.85058	22.24413	23.01139	21.54932	23.27573	19.6923	23.20062	18.12425	23.51681	22.18556	20.51177	22.27333	22.39328	25.69	25.92582	23.88262	24.08408	21.48057	20.82444	22.81646	25.63192	21.30096	26.39458	23.10898	23.68351	24.87972	22.91652	22.49575	22.5801	26.00909
alpha_rarefaction_25810_26.txt	25810	26	23.359	21.17031	18.69542	20.10815	17.54319	24.14116	19.50095	19.22211	22.60778	18.78537	19.18986	19.47118	18.64202	18.71139	15.48199	18.38091	18.48836	19.85508	22.24002	22.75161	21.49831	23.21467	19.83185	22.89942	18.47223	23.89868	23.02308	20.854	22.47639	22.36855	26.4226	26.18509	23.33281	24.11693	22.64281	20.55592	22.27306	26.23883	20.69118	25.35768	23.05348	23.525	24.96497	23.02207	21.96919	23.16147	26.03754
alpha_rarefaction_25810_27.txt	25810	27	23.51444	22.05727	18.51325	20.30906	16.84572	24.14116	19.06074	19.34728	22.8483	18.75782	19.15597	19.64504	18.98798	18.29529	15.80093	18.32588	18.55137	20.72561	22.06901	23.04294	21.33476	23.51984	19.67145	23.25963	18.04728	23.09651	23.12796	20.5536	22.17062	22.54889	26.4172	26.24962	23.80281	24.21435	22.78377	21.26934	22.7774	25.67442	20.53575	25.56417	23.91287	23.63192	25.22429	23.06884	22.0434	23.01266	26.22068
alpha_rarefaction_25810_28.txt	25810	28	23.38913	22.06223	18.84971	20.53375	17.70257	24.14116	18.57847	19.74301	22.93898	18.38787	19.10263	19.40232	19.07663	18.77808	16.3779	19.00497	18.19374	20.8743	21.78484	22.33265	21.30881	23.45919	20.15413	23.42006	18.58789	23.06477	22.16882	20.24632	21.76019	22.85939	25.03133	27.60631	23.72482	24.10588	21.51757	20.57895	22.25484	26.66909	20.68167	26.65763	23.47309	23.99242	25.34963	23.08603	21.69505	23.5927	26.63334
alpha_rarefaction_25810_29.txt	25810	29	23.7437	21.90032	18.80609	19.51183	17.39707	24.14116	18.70671	19.68268	22.37543	18.29798	18.83656	19.83091	18.77686	18.08394	16.09135	18.86936	18.94792	20.97528	22.19737	22.82245	21.40856	22.93915	19.99073	23.76559	17.81423	23.39048	23.18101	19.59248	23.02455	23.34068	26.14366	26.84852	23.45608	24.14624	22.14447	20.95961	22.4131	26.0617	21.03864	26.61449	23.35714	23.4121	24.91905	23.41494	22.42346	23.45026	26.57523
alpha_rarefaction_25810_30.txt	25810	30	23.38875	22.08412	18.72406	19.67768	17.34195	24.14116	19.60598	19.44903	23.22661	18.61983	19.24467	19.39587	19.0937	17.76588	16.14879	18.89499	18.08	21.18401	22.32772	22.34628	21.56211	23.43008	19.93121	22.96445	18.15709	22.99198	23.58056	19.97659	22.17229	22.2867	26.07804	26.43908	23.64531	24.46628	22.09267	21.78403	22.39727	26.88655	21.17277	25.54707	23.88793	23.78943	25.19248	23.54747	22.7584	23.07578	26.17138
alpha_rarefaction_25810_31.txt	25810	31	23.8771	21.64474	19.59673	19.76538	17.03497	24.14116	20.25598	19.29623	22.59877	18.45461	19.13631	19.72699	18.73969	18.15263	15.71501	18.34799	17.97306	20.60944	21.85341	22.8282	21.89977	23.41254	20.0456	22.89362	18.14129	23.03324	22.53525	20.26205	23.26342	22.76809	25.88431	26.82571	23.95173	24.25778	22.51082	21.00903	21.93821	26.39751	21.07564	26.2071	23.46924	24.26464	25.06765	22.99725	22.38801	23.3196	26.30355
alpha_rarefaction_25810_32.txt	25810	32	23.77781	20.90294	19.19942	20.3425	17.77571	24.14116	19.72096	19.78218	22.45129	18.38501	18.93991	19.67295	18.68001	18.26435	15.59572	18.18587	18.60862	20.40454	22.26789	22.32178	21.63276	22.87456	19.8738	22.9019	18.59021	23.36964	22.52631	20.96826	22.53454	22.91627	26.01631	26.89656	23.83058	24.36849	22.34529	21.1468	22.09316	26.22746	20.77752	26.13244	23.12326	22.5326	25.58064	22.87793	22.53051	22.61748	26.54912
alpha_rarefaction_25810_33.txt	25810	33	23.56465	21.76566	18.90051	20.04985	17.78471	24.14116	19.38755	19.66813	23.07445	18.18914	19.46466	19.37644	18.99469	18.53224	15.71293	18.00663	18.09758	21.342	22.26385	22.69346	21.722	23.06677	19.31748	22.73416	17.4815	23.6734	23.30063	20.07982	22.508	22.59486	26.36595	26.58216	23.72548	24.15459	22.95524	20.43276	22.02298	26.35679	19.82668	26.23722	23.15389	24.69322	24.68458	23.11911	22.21845	23.52228	25.98914
alpha_rarefaction_25810_34.txt	25810	34	22.66346	22.08803	18.96385	19.43631	17.76105	24.14116	18.85972	19.95715	23.35879	18.24058	19.18602	19.43501	18.79125	18.29367	15.67534	18.32093	18.56918	21.00672	22.23378	22.97688	21.58003	23.2937	19.57886	23.82774	18.22982	23.47838	23.39459	20.33667	22.7143	22.77193	26.1068	26.73757	23.76523	24.1117	22.29579	21.44285	22.47466	25.8509	20.61067	26.04257	23.36555	23.62165	25.59567	23.07213	21.94741	23.31348	26.23365
alpha_rarefaction_25810_35.txt	25810	35	23.2607	22.13981	18.56042	19.84237	17.59074	24.14116	19.32619	20.0969	23.02514	18.58737	19.04363	18.66963	18.78362	18.07016	16.19877	18.20584	17.79613	20.28402	22.94768	23.01514	21.73723	23.00669	19.44992	23.27563	18.10363	23.48931	23.00028	20.5049	22.86434	22.76075	25.60702	26.38731	23.61738	24.0875	21.82034	20.81228	22.02461	25.7287	20.82856	26.51676	23.4559	23.40287	25.28593	23.26972	22.48498	23.2277	26.17134
alpha_rarefaction_25810_36.txt	25810	36	23.44763	21.72185	18.97853	19.74962	17.61814	24.14116	19.43965	19.42736	22.00709	18.5329	19.15441	19.10371	19.07277	18.74972	15.56399	19.40059	18.83122	20.84784	22.44642	22.69013	21.74837	22.68292	19.96575	22.70868	18.1164	22.95396	23.38065	20.00896	22.17493	22.14879	25.62564	26.09752	23.40064	24.41168	22.60272	20.62302	21.9446	25.55369	20.86762	26.62661	23.41853	23.9817	25.39231	23.34137	22.53966	23.51181	26.33794
alpha_rarefaction_25810_37.txt	25810	37	22.78528	21.67876	18.88064	19.98071	17.50298	24.14116	19.71991	19.9158	23.03839	18.4998	19.12325	19.68871	18.66841	17.99454	15.19291	18.58874	18.64334	20.8474	22.534	22.98714	21.66504	23.18981	19.45093	23.22854	18.10939	23.70393	22.71948	19.48494	22.97811	23.24223	25.9015	26.51701	24.12261	24.12092	22.72817	21.59795	21.91331	26.3075	20.13226	26.02484	23.5556	23.86944	25.71261	23.22333	22.15174	22.92509	26.58602
alpha_rarefaction_25810_38.txt	25810	38	24.06921	21.8499	18.49441	20.00168	17.1732	24.14116	19.76774	19.87188	23.05623	18.05135	18.78213	19.54181	19.00593	17.91455	15.50095	18.89476	18.95327	20.71893	22.18012	23.43912	21.76483	23.34056	19.90297	22.79319	18.28659	23.1023	23.17422	20.30395	22.777	22.42593	25.64892	27.44191	23.95932	24.23162	22.44195	20.38675	22.30984	26.0702	21.23816	26.15013	23.68929	24.18647	25.42616	23.13028	21.47138	23.06149	25.92321
alpha_rarefaction_25810_39.txt	25810	39	22.96371	21.82512	19.29204	20.19456	17.26859	24.14116	18.6737	19.28967	22.34552	18.05226	18.87019	19.2691	19.09607	18.06895	15.66941	17.87839	17.30259	20.71052	22.38495	22.75553	21.90239	23.12264	19.92185	23.14997	18.2867	23.89225	23.07466	20.14573	22.65273	23.07699	25.61274	27.2719	24.16476	23.83197	22.30771	21.31363	22.59632	25.86452	20.84047	25.92835	23.36873	23.53294	24.9363	22.77352	22.72495	23.09099	26.52117
[truncated: 4 more columns]
