# Supplementary material for: Alteration of the gut microbiota associated with childhood obesity by 16S rRNA gene sequencing
Source: PeerJ. 2020 Jan 14;8:e8317. doi: 10.7717/peerj.8317 (PMC6968493; doi:10.7717/peerj.8317)
Supplement: Supplemental Information 8 [file peerj-08-8317-s008.xls]

	sequences per sample	iteration	F01	F02	F03	F04	F05	F06	F07	F08	F09	F10	F11	F12	F13	F14	F15	F16	F17	F18	F19	F20	F21	F22	F23	F24	F25	F26	F27	F28	N01	N02	N03	N04	N05	N06	N07	N08	N09	N10	N11	N12	N13	N14	N15	N16	N17	N18	N19
alpha_rarefaction_25810_0.txt	25810	0	4.70868677187	5.03099368602	4.21252386616	5.10634440059	4.05268471709	5.0920936387	4.23462820257	4.84152627209	5.20341701709	4.29104152521	4.13100553002	4.66046829143	4.23540087707	3.31797688402	3.28999116532	3.64753426397	4.28844608669	3.60181352738	5.34960379951	5.52922448368	4.66120589372	5.39681752296	4.46601365649	4.34633941902	4.47398439272	4.76008259968	5.24585834709	3.37295500207	4.16778644298	4.95827638472	5.07524391499	5.33646110993	5.17907513061	5.20610175712	4.87486295466	4.82411582814	4.14909901093	5.4120262249	4.64438223952	5.35205105013	5.00588223984	5.47596449348	5.0580707012	5.1125532758	4.51921354271	5.13405715691	5.00246176512
alpha_rarefaction_25810_1.txt	25810	1	4.70408328839	5.04370295784	4.20476025046	5.09955205744	4.05045132853	5.0920936387	4.26167338622	4.81936705958	5.19761371353	4.2594344487	4.11066952592	4.64839647584	4.23912118953	3.33268107784	3.30014717253	3.67080422283	4.29008100585	3.61010762881	5.34372765419	5.52657098747	4.64354540934	5.38466157273	4.46890480052	4.346244361	4.47848618825	4.75843930223	5.23984416329	3.39453985138	4.14209806637	4.94590659251	5.06202402202	5.33360021667	5.17028531941	5.19580594761	4.86433944291	4.82772905468	4.16327447602	5.41956469343	4.64381686451	5.36186245962	5.02966837331	5.46195350585	5.06558435852	5.11935552067	4.51396993465	5.15098581566	5.02741401837
alpha_rarefaction_25810_2.txt	25810	2	4.69454240228	5.03963431228	4.21083414461	5.09416842631	4.05482469275	5.0920936387	4.23797808442	4.82015071028	5.20371039075	4.28808728136	4.12836319287	4.65772043838	4.2425763086	3.33086468416	3.30935229389	3.67581270297	4.28016446973	3.62508732826	5.35346122881	5.53561548899	4.6419110712	5.39553849512	4.47944204647	4.35216326541	4.46568057121	4.73595318477	5.24575655634	3.39968651685	4.15437563923	4.96085902552	5.04480496481	5.35982794852	5.19030995018	5.20229995322	4.86990037919	4.82485903583	4.17825628252	5.41677561873	4.64333876681	5.34312481723	5.01486171142	5.46632353294	5.06252770871	5.13298901292	4.50444027213	5.1313353252	5.00697819806
alpha_rarefaction_25810_3.txt	25810	3	4.71163632931	5.04753299786	4.21753535166	5.09586371828	4.05161732829	5.0920936387	4.25687804359	4.80619361748	5.1961258615	4.29972909619	4.12360522333	4.65610726787	4.24148154849	3.33625583639	3.294631124	3.6740729971	4.26479499497	3.6082345987	5.3552420636	5.52652554252	4.65178647384	5.38512607781	4.47513758144	4.37972262212	4.47758911438	4.77104391822	5.24252954881	3.39613541388	4.15872066419	4.95894951621	5.05091105533	5.34157584803	5.18078750768	5.21766093767	4.88099749399	4.82694099909	4.16630013387	5.40650139866	4.6542836856	5.33901416996	5.00559682557	5.45060381559	5.04440241948	5.13173509557	4.52561752644	5.14099481008	4.99592708826
alpha_rarefaction_25810_4.txt	25810	4	4.71336776671	5.03240876253	4.21536472537	5.10235220135	4.05249553317	5.0920936387	4.23634290103	4.82564764672	5.20265781129	4.28745460902	4.09736837933	4.66369134065	4.2482326979	3.36073794536	3.28198197597	3.70283387111	4.275313993	3.60821299149	5.34212837941	5.53929820401	4.64889487529	5.38820178068	4.47466924981	4.34886139145	4.48267926076	4.741086809	5.21745828712	3.40045416553	4.15416144238	4.95526953386	5.06302102719	5.33863550957	5.18272674128	5.21637671908	4.87258529952	4.83402715934	4.17779793997	5.40381360599	4.65783174083	5.36396637179	5.02581854451	5.45642695377	5.04599422423	5.1193649802	4.51750298519	5.14340620137	5.02676987946
alpha_rarefaction_25810_5.txt	25810	5	4.70683230533	5.04824436291	4.2104580165	5.10142997984	4.06222852472	5.0920936387	4.24409270837	4.84196885375	5.22632060426	4.27832473496	4.10854690521	4.6610191381	4.24479631856	3.35413659115	3.26260918853	3.68222645944	4.26503580588	3.61269834922	5.35213671899	5.53515510477	4.63243081351	5.38653980416	4.49534860437	4.36487088118	4.47747372544	4.76012653447	5.23062655734	3.39832867361	4.16301477237	4.9463420968	5.05917369908	5.35314065304	5.19273001388	5.20949836669	4.8690082045	4.83464123101	4.17336889732	5.40806438231	4.64638030497	5.33748439363	5.00854732309	5.45725119337	5.05562410015	5.13129193552	4.50687203095	5.15599071306	5.02780795786
alpha_rarefaction_25810_6.txt	25810	6	4.71291049598	5.0283732577	4.21821172111	5.10126401745	4.05578460725	5.0920936387	4.24613117575	4.81702184919	5.19849635616	4.28807674737	4.1203524139	4.65391669308	4.23510292459	3.31762633828	3.28785338884	3.68304282547	4.27202783388	3.61315743874	5.3436884755	5.53228517941	4.65332465759	5.38580550836	4.47090482922	4.36969180255	4.46861097341	4.75806487376	5.23450837408	3.39361488553	4.14220512844	4.95501732986	5.09089737265	5.35150250183	5.19770998734	5.20410708631	4.89960976097	4.83277983455	4.1614129873	5.40165611462	4.64397950406	5.36327332226	5.01102117367	5.47352900312	5.0528360807	5.11694414036	4.53118435113	5.1370280743	5.0269000824
alpha_rarefaction_25810_7.txt	25810	7	4.71275036179	5.03389813487	4.21812604402	5.09281458678	4.04991388568	5.0920936387	4.23844841222	4.81874150231	5.20193937837	4.2687767035	4.12089081446	4.65239008641	4.23981346596	3.3110182637	3.28279057902	3.6776801769	4.27435051309	3.62395294212	5.34225744864	5.526176658	4.64747675213	5.38076652578	4.47439779517	4.3729722757	4.464468454	4.76381591454	5.25019164084	3.3985260701	4.1449189085	4.95110424811	5.06627963964	5.34626872122	5.18542310947	5.21149727286	4.86933742128	4.81479372156	4.16563503512	5.41173653465	4.63805816328	5.36567685262	5.00034679559	5.46314940894	5.05387918251	5.11087471673	4.51711949137	5.11978235144	5.02675316412
alpha_rarefaction_25810_8.txt	25810	8	4.71062655121	5.0444946258	4.222861185	5.10279023272	4.06067696872	5.0920936387	4.24372270959	4.82074453923	5.18780337742	4.28500981506	4.12109844044	4.63843205765	4.23432484895	3.36033689493	3.25968588454	3.66714846736	4.29189016873	3.61299832057	5.34185974495	5.5324561082	4.63697169203	5.39574009514	4.47841037249	4.3356557536	4.46819942896	4.75624260631	5.25028652499	3.38817967272	4.18321090426	4.96041669751	5.06179904105	5.33581621547	5.18968859311	5.2100206898	4.87966068847	4.81960399789	4.14866193522	5.42054396985	4.65157261889	5.34324327805	5.01644504583	5.46630862995	5.05431301619	5.11093109943	4.51084502527	5.14173595439	5.01967250468
alpha_rarefaction_25810_9.txt	25810	9	4.69731462555	5.04021728237	4.23213829153	5.09236409797	4.05496775589	5.0920936387	4.2248799296	4.80083614891	5.21317716695	4.30349639151	4.11538727215	4.64713782412	4.23091911489	3.33623569976	3.28218558664	3.65955552444	4.28706549583	3.61586870208	5.35178400714	5.51352644296	4.62979678184	5.39061782938	4.47668857543	4.34283646355	4.46682369129	4.757887569	5.22043353154	3.39998604827	4.11829548699	4.96123753294	5.08917014773	5.33888827776	5.19090145253	5.2095893702	4.86287361686	4.81400964476	4.1756694009	5.41157623753	4.66109693358	5.359190251	5.00522148264	5.45819610387	5.05396193672	5.12631529123	4.51474348649	5.13576794421	5.01955293297
alpha_rarefaction_25810_10.txt	25810	10	4.70776320489	5.04335739691	4.23134360834	5.09995200369	4.05975642582	5.0920936387	4.23756337695	4.80403084039	5.21383678701	4.29830763535	4.11247054506	4.65639428899	4.25970417997	3.33334054812	3.2643095904	3.67190371207	4.27488041935	3.60960472698	5.35382081114	5.52907008841	4.64233739614	5.39891507458	4.47545992783	4.36225532565	4.48499010385	4.75420374866	5.24840565043	3.42037540621	4.16151816523	4.95095070917	5.05468714766	5.33802194654	5.18708603588	5.20493339111	4.8706319075	4.83274175382	4.17316831199	5.3971180318	4.62790408389	5.35176724438	5.02295006181	5.44584131878	5.07634647014	5.12897301369	4.51343988361	5.14625577242	5.01766584565
alpha_rarefaction_25810_11.txt	25810	11	4.71320827392	5.03925037427	4.21003317973	5.09670286804	4.06507675909	5.0920936387	4.24532915239	4.82667683142	5.20916505053	4.27626994456	4.10905539166	4.65480898069	4.23974195933	3.35739898535	3.29254248986	3.69031409377	4.27507894273	3.62484152896	5.34446466317	5.53632227501	4.64290700267	5.3774989211	4.49006011926	4.35228311248	4.46411983432	4.74967011341	5.23574482753	3.39778672318	4.14648208455	4.95105776266	5.0862721892	5.34138517574	5.19030232536	5.20983016458	4.87669576465	4.81941096566	4.14690218096	5.41320643188	4.64138232874	5.35691362236	5.0051591473	5.45058633685	5.06044362138	5.12199336657	4.5183146553	5.13225892338	5.01281768164
alpha_rarefaction_25810_12.txt	25810	12	4.7064010998	5.05090825869	4.22771258263	5.09852489927	4.05755384734	5.0920936387	4.23244871853	4.8197404053	5.19779755098	4.27556325964	4.1153894854	4.65431126928	4.24138065	3.34279610156	3.29982088452	3.69309987495	4.28916873463	3.60661812928	5.35128335925	5.52685792159	4.624846693	5.38830362596	4.48822055985	4.35745958259	4.471913963	4.75722545049	5.24384013056	3.38666129572	4.14986225305	4.94627094861	5.0689682817	5.33963520315	5.19711110284	5.20008911463	4.87554599592	4.81766353942	4.16136551918	5.39826328315	4.63787133103	5.35004184497	5.00031710778	5.45739683324	5.05519694813	5.12067872104	4.51286714481	5.15007409705	5.01241661698
alpha_rarefaction_25810_13.txt	25810	13	4.7021351765	5.02435251392	4.21360450088	5.09841985764	4.04490062482	5.0920936387	4.22282084281	4.83802292567	5.19083530538	4.28885391647	4.11193921616	4.66485674255	4.23376806076	3.34614982138	3.29914385579	3.6640996079	4.27366227249	3.60617727623	5.37093446988	5.52459848944	4.65147232893	5.37226687304	4.46740508208	4.37416536814	4.46969012903	4.75880487274	5.25080400076	3.37977876493	4.16614456833	4.97170946901	5.07932731068	5.34515924227	5.18215634139	5.20398208053	4.88931280394	4.82169031962	4.15997452723	5.42110262649	4.64232059894	5.34993453769	5.02195816567	5.45702477111	5.06254206864	5.12714954664	4.53780083344	5.13031657046	5.01870486148
alpha_rarefaction_25810_14.txt	25810	14	4.70709276803	5.03296766572	4.20757323408	5.09770313464	4.05271278625	5.0920936387	4.23025816531	4.80819483738	5.2004197603	4.29680663991	4.12045428321	4.66938561538	4.23508662903	3.36489378486	3.26947447009	3.65666786964	4.28867951919	3.59231321	5.36118911091	5.5286771415	4.63366645572	5.38786793012	4.47625844724	4.37768183443	4.4767853848	4.75873248937	5.23252086429	3.37659184702	4.14704556004	4.9562054015	5.0676845652	5.34662839499	5.19859963869	5.20727411192	4.88030640171	4.83262048049	4.18294765607	5.4141722347	4.63751602759	5.36525787438	5.02054264205	5.45200254112	5.04570033741	5.13687302593	4.50394453567	5.14164871433	5.021530404
alpha_rarefaction_25810_15.txt	25810	15	4.70256325471	5.0433543736	4.23688657273	5.08785496362	4.05419166304	5.0920936387	4.23678076557	4.80636477314	5.19206126385	4.2846427945	4.10939444653	4.66307962789	4.24885286235	3.36685727623	3.27886101774	3.6751636814	4.28286211571	3.62075909121	5.34515748611	5.52117390782	4.63312932502	5.38394845917	4.46513807702	4.34828203161	4.47478757653	4.76300558398	5.24548854182	3.40439806604	4.1665332601	4.93138202071	5.03771499707	5.33443323618	5.19961306341	5.20146341915	4.88027622849	4.81924951861	4.1592642767	5.40557544575	4.64202403374	5.3554039932	5.02283446932	5.46964191466	5.06589347906	5.12121624197	4.51571989195	5.14190813928	5.01959635636
alpha_rarefaction_25810_16.txt	25810	16	4.71139853052	5.04462604893	4.21969678614	5.09856151273	4.053538134	5.0920936387	4.24923139426	4.82283827762	5.19346567027	4.28803579168	4.11205704671	4.65237822415	4.24137753733	3.35531302698	3.29449925859	3.67407319308	4.27918014227	3.60535363813	5.350471544	5.52280399468	4.62883155503	5.3888925008	4.44961063924	4.3649192469	4.46755580333	4.76524198315	5.24596105974	3.39707022917	4.17151820925	4.95631722712	5.05954567638	5.3516561994	5.17837382085	5.21576851441	4.88472312656	4.81626884976	4.15147564913	5.40419264417	4.65241199721	5.33452538193	5.01515172852	5.43999479606	5.0560766915	5.12879431183	4.5100225667	5.14289820105	5.02235351964
alpha_rarefaction_25810_17.txt	25810	17	4.71601774152	5.01738864668	4.21771181399	5.09578550654	4.05166666501	5.0920936387	4.23872699879	4.81487969921	5.19980622381	4.28325011437	4.12156489143	4.65838029862	4.25077100978	3.36312404802	3.3032663472	3.67006663806	4.27169876645	3.61028547986	5.3618941766	5.51886208312	4.64320451415	5.3811813753	4.47282008792	4.36721388535	4.46326397294	4.7803126833	5.22761605808	3.35999401961	4.15111413187	4.95247970241	5.05534747024	5.33712763185	5.18985367157	5.19671896107	4.86138894713	4.82085761007	4.16309232934	5.40074202157	4.64390500887	5.35547918783	5.01899333821	5.45980805641	5.05960875806	5.14093599404	4.50972703545	5.12385346116	5.03645141247
alpha_rarefaction_25810_18.txt	25810	18	4.70090159757	5.03771135442	4.22843001655	5.09953365418	4.0680485737	5.0920936387	4.25559564643	4.82438195488	5.21341166513	4.29939260508	4.11580090988	4.66710806419	4.25018676841	3.35716386007	3.26135486315	3.66276104363	4.28883459064	3.62179180762	5.34594543547	5.51788676534	4.64504353105	5.38196153469	4.47019985001	4.37061832413	4.4632664438	4.76078309388	5.2404868894	3.38204808633	4.14505875997	4.96727125723	5.0706342756	5.34193337196	5.1922478231	5.19933654012	4.87072831665	4.84036483354	4.15733643694	5.39555245798	4.65855190537	5.33952785267	5.01242667775	5.46086097192	5.05262847787	5.13506718031	4.49692844195	5.14190362137	5.0063265345
alpha_rarefaction_25810_19.txt	25810	19	4.71177316879	5.04873449683	4.23461557331	5.09895217065	4.05662266605	5.0920936387	4.24023772531	4.82593450053	5.20717266703	4.28926599627	4.13016279984	4.6583364179	4.25384089345	3.33167046856	3.30080683025	3.66727569482	4.26230593371	3.61054505719	5.35184442007	5.53709401137	4.65485033915	5.3815871423	4.49220590155	4.34667749785	4.45922814786	4.75494114286	5.25991295589	3.40918551824	4.15700811832	4.94409867842	5.08007007075	5.34409640749	5.1840246552	5.20313779496	4.86892289976	4.82338091658	4.16928606054	5.41141160374	4.64950184005	5.3597679702	5.01146328616	5.44707456363	5.04661446866	5.1249952584	4.53330693536	5.13238448486	5.01786685169
alpha_rarefaction_25810_20.txt	25810	20	4.7183594728	5.02880061083	4.223450898	5.0972291744	4.05373077597	5.0920936387	4.21555715074	4.81570650883	5.21076585991	4.28772558762	4.1278269258	4.65463280747	4.22656214629	3.33319132764	3.29038414621	3.65732912578	4.27448448442	3.61706142887	5.3355083621	5.5311679246	4.64799081548	5.38769044602	4.44437556577	4.37796069808	4.47372033323	4.76888508153	5.22230135463	3.4082980557	4.12847084048	4.94827487127	5.07187728841	5.345841442	5.19527127227	5.20255361788	4.86821517346	4.81409630727	4.18353335514	5.41417316103	4.65195432303	5.34173801832	5.01618547441	5.46222937829	5.06403085657	5.11794233078	4.52063801086	5.14846641721	5.00904396564
alpha_rarefaction_25810_21.txt	25810	21	4.70978911988	5.041270321	4.20347479269	5.09621378683	4.05542080186	5.0920936387	4.24881345946	4.82740033644	5.19277634629	4.2773652161	4.11374205559	4.66225003887	4.2451173065	3.33810363312	3.29265566164	3.67833606981	4.27144959217	3.6246759243	5.35895906456	5.52827990851	4.64300790963	5.3946012692	4.47815187255	4.3646205688	4.47920148338	4.75017705325	5.24908027929	3.39178328578	4.15482106419	4.96662323312	5.05933396083	5.34929758672	5.16914293238	5.21335871959	4.85645079575	4.83155872434	4.16204599098	5.41451195616	4.62594328338	5.36546493244	5.0259587526	5.44712123722	5.04077688605	5.12751795895	4.51674206975	5.14236210701	5.03467045131
alpha_rarefaction_25810_22.txt	25810	22	4.72176723623	5.03320766853	4.2212636252	5.0943379487	4.06335720233	5.0920936387	4.25983595401	4.81909685654	5.20500681778	4.26133038998	4.12432986278	4.65769094806	4.24559016035	3.34016984826	3.27457701377	3.68336682975	4.29446116741	3.61196729156	5.34781328223	5.5319787646	4.63478687917	5.379974283	4.4700917664	4.3654052219	4.45745690537	4.75000611133	5.24293906232	3.39032137524	4.15596384148	4.95642660123	5.06214486806	5.33045986604	5.17697264438	5.21326950836	4.86874080489	4.82588259426	4.16793089418	5.41102575813	4.67620282413	5.36896701455	5.02392515421	5.46921119281	5.05358017889	5.11630040252	4.51756493849	5.14355745725	5.0138637379
alpha_rarefaction_25810_23.txt	25810	23	4.72649885866	5.03684891213	4.20953253777	5.09460520875	4.05652793544	5.0920936387	4.21573619216	4.83647825531	5.20354793581	4.28248120633	4.12424941088	4.64885104786	4.24189584505	3.32019165511	3.27247108683	3.69337547892	4.27146287901	3.59833538822	5.36383751685	5.53106026305	4.63311146838	5.38341764999	4.4778533071	4.37815757321	4.455501179	4.78195039639	5.22114367354	3.39044618198	4.1625075021	4.96496332082	5.05600507567	5.35051753837	5.20917037806	5.20589651765	4.87517703407	4.82881720316	4.17956801003	5.39485871209	4.65626189908	5.3550894712	5.01377304361	5.46869110354	5.07289617896	5.11679381662	4.52724822468	5.13921156181	5.0152221319
alpha_rarefaction_25810_24.txt	25810	24	4.71953670234	5.04426809331	4.21708465988	5.0941774724	4.04779213875	5.0920936387	4.2467563912	4.81641680888	5.19776649746	4.27735599083	4.10795108404	4.65372105961	4.2303092807	3.35947964854	3.26866861181	3.67835158169	4.28320437688	3.60338237986	5.36161280826	5.52317945566	4.64183861485	5.39310664003	4.45915178114	4.34048086802	4.45184384411	4.75942966259	5.23305872474	3.40648098419	4.13180786883	4.95631149378	5.0780044157	5.34093352367	5.19279727313	5.20064040184	4.86766229859	4.82054287221	4.1897259228	5.42418655405	4.64915826409	5.37233347535	5.02042653946	5.45264520006	5.0537224624	5.12605512414	4.53275518779	5.13987964879	4.99487768488
alpha_rarefaction_25810_25.txt	25810	25	4.70429240876	5.0492283364	4.21575635165	5.09335085216	4.05178160937	5.0920936387	4.23638102485	4.81148278152	5.20404141767	4.27409487926	4.11799311574	4.65116400283	4.21970826057	3.34263627058	3.30013692638	3.68104788784	4.27452240009	3.60789998464	5.34861280255	5.51965567333	4.6514889929	5.39560965111	4.47177605463	4.36552802403	4.48352739513	4.77356405394	5.23408442993	3.38941009159	4.15271203991	4.95884293986	5.04825261853	5.34930653098	5.19052991681	5.20108725399	4.86161283308	4.82199305646	4.18539494405	5.38985667528	4.66939344504	5.34751968879	4.98869685642	5.46058972399	5.05236832384	5.11826803382	4.49771433468	5.13287510738	5.01729262791
alpha_rarefaction_25810_26.txt	25810	26	4.71503314115	5.03162585751	4.22761932724	5.11247226975	4.04681698617	5.0920936387	4.23413268977	4.83194044423	5.20474033092	4.29456332824	4.11946909462	4.65422661428	4.21702221971	3.30880365438	3.27206527525	3.6990214763	4.27248555795	3.60786862618	5.34068726158	5.53800989452	4.64393347255	5.38010972542	4.49216961907	4.35201051745	4.48965407083	4.78304142881	5.24223558059	3.39860256891	4.15891652072	4.95557661978	5.06485531516	5.33789156596	5.17934579394	5.20901400363	4.86568560541	4.79900832691	4.16286952161	5.40489547212	4.67205340925	5.35713023389	5.01477178809	5.45329435969	5.06610460025	5.12479710917	4.50903370911	5.13048915887	5.03556989536
alpha_rarefaction_25810_27.txt	25810	27	4.71095408621	5.03660825128	4.21265554076	5.08839478131	4.05323071928	5.0920936387	4.23842129396	4.81730739476	5.19702672533	4.28642675357	4.12509616381	4.67098219539	4.24253382704	3.31190998779	3.27338247615	3.65874262626	4.26841038167	3.58804421824	5.3432325572	5.52984114624	4.64706652209	5.38297332585	4.46720180915	4.37724827512	4.45144358945	4.75223541787	5.20764147512	3.4070779972	4.15602997071	4.9574079906	5.05989671993	5.32990579855	5.18451020475	5.19697710227	4.87403281101	4.83550327326	4.16585410999	5.41034838545	4.63962724394	5.34138626265	5.02051897111	5.46146643767	5.07031376811	5.13388082002	4.52522862812	5.14710636759	5.01314985819
alpha_rarefaction_25810_28.txt	25810	28	4.70928608044	5.04144121083	4.22815567894	5.10460509458	4.06816978157	5.0920936387	4.21970636982	4.82321113749	5.21176357114	4.28759119503	4.11111851447	4.66580391032	4.25132362918	3.35046684108	3.30229856963	3.6736981031	4.26343386685	3.6070387109	5.34782633968	5.52194963556	4.64331940357	5.39239046933	4.46255199764	4.35119491838	4.47199749198	4.75234114879	5.22391589645	3.39143476588	4.16019278888	4.96531225059	5.07592589734	5.3453160714	5.19526202687	5.2063952176	4.85551217594	4.81447125097	4.1796310137	5.40117946005	4.64954375795	5.36013078065	5.00632867468	5.4715125084	5.04823658888	5.12586724778	4.50787861201	5.14260129101	5.0338185229
alpha_rarefaction_25810_29.txt	25810	29	4.71878407931	5.04875418272	4.21646939576	5.08741954094	4.05333440255	5.0920936387	4.21066758091	4.82330444193	5.20422005333	4.29086695697	4.11281655712	4.6709848255	4.22197122018	3.31566584628	3.28206244975	3.66921922071	4.28169291798	3.61412553257	5.36017707898	5.52262908446	4.64310660531	5.38351985401	4.48644498559	4.3839703814	4.45768632435	4.75520638168	5.25674337708	3.38272607179	4.15758722506	4.95527403671	5.0653599383	5.33858041655	5.19196030028	5.20163921442	4.86834821124	4.8039413531	4.17880798879	5.40558258141	4.64596127653	5.35996777668	5.01762836816	5.43551823335	5.05847234618	5.13463876007	4.53228513992	5.14280530698	5.02462918563
alpha_rarefaction_25810_30.txt	25810	30	4.70902046274	5.04164196445	4.20503091277	5.09685065362	4.0479985975	5.0920936387	4.23286404377	4.82369254947	5.20353856681	4.30990193454	4.11650849192	4.66890644723	4.24527090448	3.36607778466	3.29123452038	3.69400488875	4.27759897364	3.62723760666	5.34866404861	5.51252582912	4.64819718565	5.38237479001	4.46726253097	4.35903087518	4.45852755662	4.73514058834	5.25243993946	3.39575882878	4.14202335846	4.95953416188	5.06469269722	5.35400012617	5.19683309637	5.20621484892	4.87834522726	4.83744467373	4.15897354135	5.41543596804	4.63306451407	5.35493464502	5.03293113789	5.46097931629	5.05314055458	5.12892015615	4.51159907011	5.14873240725	4.99716448316
alpha_rarefaction_25810_31.txt	25810	31	4.70500353069	5.01732489069	4.2326435252	5.09650512445	4.04668168826	5.0920936387	4.23733839157	4.81668941305	5.18853487322	4.2758070767	4.1158183718	4.66525423333	4.24181572123	3.31811993699	3.29449693858	3.6658249084	4.27142799662	3.61817790131	5.34801174639	5.51499180776	4.63985241733	5.38580380633	4.47855224545	4.36570922556	4.445052341	4.75822978877	5.23838869526	3.42373964734	4.14627428813	4.94439703314	5.07901430784	5.32370432438	5.18178094639	5.22446501344	4.87164959123	4.82198648847	4.16956330257	5.40314591872	4.66698752961	5.34168454824	5.01067293176	5.46201540498	5.06583653893	5.13099837699	4.52292939526	5.13987713941	5.00214835104
alpha_rarefaction_25810_32.txt	25810	32	4.72942054482	5.03530996425	4.2239987331	5.10174047946	4.05793312861	5.0920936387	4.23339262436	4.81855115961	5.20869376956	4.29993016298	4.10657486739	4.65250669926	4.2457261359	3.33925732619	3.28405146503	3.66596666551	4.27868733866	3.58717863668	5.34234419508	5.51951439154	4.63766784475	5.37774777269	4.48415667924	4.3587479977	4.47557312585	4.76061697152	5.25669973481	3.40300235113	4.14781851309	4.95084526923	5.05486526582	5.35069736782	5.17857028154	5.20472660155	4.86784987609	4.82134965162	4.17570592288	5.405303886	4.63419815287	5.34641875187	5.01787197188	5.45815034107	5.04963818889	5.12082973453	4.49592826315	5.12751418004	5.0389369353
alpha_rarefaction_25810_33.txt	25810	33	4.70194508415	5.03486505687	4.21946052625	5.10128174596	4.04785280674	5.0920936387	4.2409156065	4.82708128033	5.21001570053	4.29077611035	4.12682840534	4.66261764833	4.24289046892	3.33691495226	3.30584464324	3.67404417287	4.2761015543	3.60595745437	5.35778460757	5.52349177735	4.65130829296	5.38193124222	4.46808248929	4.35466292145	4.44812795976	4.76237471361	5.22141643394	3.38987142295	4.16335171894	4.95171571094	5.06795173571	5.34469586005	5.18619389249	5.21410058672	4.87796411944	4.80009393166	4.15872518134	5.4049201089	4.63690863989	5.35537533127	5.01693356691	5.45989168253	5.04223993437	5.13097489515	4.52493886741	5.146047559	5.00740968234
alpha_rarefaction_25810_34.txt	25810	34	4.70021831956	5.042116064	4.20840719895	5.08675376036	4.05739328631	5.0920936387	4.25001791685	4.82067226809	5.22166299335	4.28716178692	4.12009456798	4.65520675965	4.24180560745	3.33163803175	3.2825220408	3.67848218468	4.27522467192	3.61313166439	5.34533876218	5.51292567676	4.64675894821	5.37224952072	4.46930594648	4.36502353779	4.4626587424	4.76298854107	5.25440624683	3.41074876562	4.16299903234	4.93269964218	5.06425186088	5.33008294359	5.19087927098	5.21187900711	4.86583091837	4.82195344423	4.17673056945	5.39904211305	4.653618898	5.35821401847	5.02331078029	5.45913895237	5.07202571894	5.1244960855	4.520263865	5.12940081528	4.98747228119
alpha_rarefaction_25810_35.txt	25810	35	4.70285476402	5.04105926514	4.22436436909	5.11328115581	4.03547360347	5.0920936387	4.24087670148	4.83381997463	5.20709544839	4.28837651682	4.11588306455	4.64565092375	4.24172323397	3.3221245518	3.29178982723	3.67854842956	4.27816676575	3.61084135164	5.36174499459	5.52740323056	4.65476524708	5.38786540462	4.46866346725	4.35916803908	4.45717645652	4.75633120567	5.22930311493	3.40343829602	4.19592920976	4.96375919407	5.0766257532	5.33440800298	5.19459317436	5.20238950241	4.86813241794	4.81747881055	4.17898033543	5.41157246687	4.6381730333	5.37075452121	5.02615304712	5.45648637215	5.05018436259	5.12519846593	4.50612911718	5.141530701	4.99250206027
alpha_rarefaction_25810_36.txt	25810	36	4.71798445993	5.03768057325	4.23148007692	5.10039934393	4.04570400411	5.0920936387	4.25933858346	4.82566353009	5.18452709892	4.28785848942	4.12528969283	4.65590987305	4.23306703627	3.33791372535	3.27894238442	3.67665980289	4.27327043708	3.6219134918	5.35095018995	5.52332202515	4.64628757084	5.38103854849	4.47081729105	4.36605280168	4.48594669562	4.76598014445	5.24467995963	3.38734479712	4.16560236023	4.9668952289	5.07008927496	5.33571725739	5.1731813158	5.20988655808	4.88717147211	4.82092041364	4.15640124738	5.39720766429	4.64162754993	5.35537824992	5.0027114994	5.45293566886	5.05445293456	5.1392268503	4.52167164853	5.13121187053	5.02826663803
alpha_rarefaction_25810_37.txt	25810	37	4.69978806795	5.02066709416	4.23252219944	5.1018864369	4.05219432077	5.0920936387	4.23837368975	4.82226241922	5.19248705073	4.28440093123	4.10852144582	4.66653993002	4.24892706418	3.33600162236	3.27941098127	3.67631966171	4.26040218893	3.60864561415	5.35782696465	5.52954893274	4.64218740917	5.38947960027	4.47847596507	4.34919102089	4.46759703167	4.75107275042	5.24466896429	3.38805945063	4.15902897667	4.95099609106	5.06468611273	5.3410749296	5.19255784761	5.20663996196	4.86571456134	4.83290130427	4.17134991573	5.40488972429	4.64218201334	5.3533204818	5.01722349546	5.47614863	5.06305295761	5.1168193276	4.50416427784	5.12881024124	5.00115734933
alpha_rarefaction_25810_38.txt	25810	38	4.71729235147	5.03931348842	4.21544288854	5.09511058899	4.06160352378	5.0920936387	4.2462357845	4.82267798261	5.20837872575	4.27406007652	4.13079735779	4.66906776408	4.23972491475	3.3419824842	3.29042652977	3.67438736126	4.27218158897	3.62121212491	5.34752314063	5.53461738263	4.6569532216	5.37907280142	4.47848680255	4.33789059843	4.47060388053	4.76108055691	5.26113131081	3.40299338641	4.16857336165	4.95716786226	5.06427528328	5.36105826948	5.18466841771	5.21268689317	4.87987904543	4.83221678916	4.15080579731	5.4174282957	4.66216469577	5.35658936039	5.01982851895	5.45865766276	5.06288078272	5.12283207138	4.48945171111	5.13813911727	5.03589178207
alpha_rarefaction_25810_39.txt	25810	39	4.7094683221	5.03143670565	4.22309719868	5.09764816316	4.05352597214	5.0920936387	4.23145623222	4.83089083658	5.20942958186	4.2701455776	4.12017705622	4.66176047604	4.25110288214	3.36722517224	3.29597093164	3.65691080914	4.27592419929	3.60861616149	5.35868835618	5.53112673338	4.64637421374	5.38575445501	4.4584101437	4.35865719254	4.47537111149	4.7663400078	5.23023544361	3.37960435768	4.15372433648	4.96982078527	5.08172315079	5.34453376455	5.20918015399	5.19954082924	4.8792217173	4.82557748776	4.18681023883	5.40895768412	4.6562486446	5.35445697592	5.00216606566	5.45182900354	5.06141562948	5.12649465321	4.52234391959	5.11643940035	5.01277172311
[truncated: 4 more columns]
