# Supplementary material for: Alteration of the gut microbiota associated with childhood obesity by 16S rRNA gene sequencing
Source: PeerJ. 2020 Jan 14;8:e8317. doi: 10.7717/peerj.8317 (PMC6968493; doi:10.7717/peerj.8317)
Supplement: Supplemental Information 9 [file peerj-08-8317-s009.xls]

Treatment	N	N	N	N	N	N	N	N	N	N	N	N	N	N	N	N	N	N	N	N	N	N	N	F	F	F	F	F	F	F	F	F	F	F	F	F	F	F	F	F	F	F	F	F	F	F	F	F	F
subject	N01	N02	N03	N04	N05	N06	N07	N08	N09	N10	N11	N12	N13	N14	N15	N16	N17	N18	N19	N20	N21	N22	N23	F01	F02	F03	F04	F05	F06	F07	F08	F09	F10	F11	F12	F13	F14	F15	F16	F17	F18	F19	F20	F21	F22	F23	F24	F25	F26
Bacteria	1	1	1	1	1	1	1	1	1	1	1	1	1	1	1	1	1	1	1	1	1	1	1	1	1	1	1	1	1	1	1	1	1	1	1	1	1	1	1	1	1	1	1	1	1	1	1	1	1
Bacteria|Actinobacteria	0.000891127	0.014567997	0.001782255	0.000891127	0.003215808	0.001937234	0.005191786	0.000232468	0.00123983	0.003719489	0.001278574	0.004959318	0.002557148	0.019643549	0.000503681	0.000116234	0.000154979	0.003215808	0.002944595	0.001704766	0.001084851	0.033397908	0.001007361	0.000542425	0.001278574	0.000232468	0.000154979	0.000154979	0.000348702	0.000813638	0.006160403	0.000116234	0.000387447	0.000232468	0.000232468	0.000348702	0.003293297	0.005153041	0.002363425	0.00058117	0.001278574	0.001704766	0.000309957	0.000542425	0.002712127	0.000658659	0.000387447	0.013289423	0.001201085
Bacteria|Actinobacteria|Actinobacteria	0.000813638	0.014025571	0.00174351	0.000813638	0.003060829	0.00174351	0.004688105	0.000232468	0.001046106	0.003293297	0.001278574	0.004843084	0.00232468	0.018946145	0.000426191	7.75E-05	0.000116234	0.00298334	0.002828361	0.001704766	0.000774893	0.031421929	0.00058117	0.000503681	0.00123983	0.000232468	0.000154979	0.000116234	0.000309957	0.000813638	0.006160403	0.000116234	0.000387447	0.000232468	0.000232468	0.000309957	0.000542425	0.004300659	0.002285936	0.00058117	0.00123983	0.001704766	0.000309957	0.000464936	0.002673382	0.000619915	0.000271213	0.013289423	0.00116234
Bacteria|Actinobacteria|Actinobacteria|Actinomycetales	3.87E-05	0	0	0	7.75E-05	0	0	0	0	0	0	7.75E-05	0	3.87E-05	3.87E-05	0	3.87E-05	0	3.87E-05	3.87E-05	7.75E-05	3.87E-05	7.75E-05	3.87E-05	3.87E-05	3.87E-05	0	0	7.75E-05	0	0	0	3.87E-05	0	3.87E-05	0	0	0	7.75E-05	7.75E-05	3.87E-05	0	0	3.87E-05	3.87E-05	0	0	3.87E-05	0
Bacteria|Actinobacteria|Actinobacteria|Actinomycetales|ACK-M1	0	0	0	0	0	0	0	0	0	0	0	0	0	0	0	0	3.87E-05	0	0	0	0	0	0	0	0	0	0	0	0	0	0	0	0	0	0	0	0	0	0	0	0	0	0	0	0	0	0	0	0
Bacteria|Actinobacteria|Actinobacteria|Actinomycetales|Actinomycetaceae	3.87E-05	0	0	0	7.75E-05	0	0	0	0	0	0	7.75E-05	0	3.87E-05	3.87E-05	0	0	0	3.87E-05	3.87E-05	3.87E-05	3.87E-05	7.75E-05	0	3.87E-05	3.87E-05	0	0	0	0	0	0	3.87E-05	0	3.87E-05	0	0	0	0	0	0	0	0	3.87E-05	3.87E-05	0	0	3.87E-05	0
Bacteria|Actinobacteria|Actinobacteria|Actinomycetales|Actinomycetaceae|Actinomyces	0	0	0	0	7.75E-05	0	0	0	0	0	0	3.87E-05	0	3.87E-05	3.87E-05	0	0	0	3.87E-05	3.87E-05	3.87E-05	3.87E-05	7.75E-05	0	3.87E-05	3.87E-05	0	0	0	0	0	0	3.87E-05	0	3.87E-05	0	0	0	0	0	0	0	0	3.87E-05	3.87E-05	0	0	3.87E-05	0
Bacteria|Actinobacteria|Actinobacteria|Actinomycetales|Actinomycetaceae|Mobiluncus	3.87E-05	0	0	0	0	0	0	0	0	0	0	3.87E-05	0	0	0	0	0	0	0	0	0	0	0	0	0	0	0	0	0	0	0	0	0	0	0	0	0	0	0	0	0	0	0	0	0	0	0	0	0
Bacteria|Actinobacteria|Actinobacteria|Actinomycetales|Micrococcaceae	0	0	0	0	0	0	0	0	0	0	0	0	0	0	0	0	0	0	0	0	3.87E-05	0	0	3.87E-05	0	0	0	0	7.75E-05	0	0	0	0	0	0	0	0	0	7.75E-05	7.75E-05	3.87E-05	0	0	0	0	0	0	0	0
Bacteria|Actinobacteria|Actinobacteria|Actinomycetales|Micrococcaceae|Rothia	0	0	0	0	0	0	0	0	0	0	0	0	0	0	0	0	0	0	0	0	3.87E-05	0	0	3.87E-05	0	0	0	0	7.75E-05	0	0	0	0	0	0	0	0	0	7.75E-05	7.75E-05	3.87E-05	0	0	0	0	0	0	0	0
Bacteria|Actinobacteria|Actinobacteria|Actinomycetales|Micrococcaceae|Rothia|mucilaginosa	0	0	0	0	0	0	0	0	0	0	0	0	0	0	0	0	0	0	0	0	3.87E-05	0	0	3.87E-05	0	0	0	0	7.75E-05	0	0	0	0	0	0	0	0	0	7.75E-05	7.75E-05	3.87E-05	0	0	0	0	0	0	0	0
Bacteria|Actinobacteria|Actinobacteria|Bifidobacteriales	0.000774893	0.014025571	0.00174351	0.000813638	0.00298334	0.00174351	0.004688105	0.000232468	0.001046106	0.003293297	0.001278574	0.004765595	0.00232468	0.0189074	0.000387447	7.75E-05	7.75E-05	0.00298334	0.002789616	0.001666021	0.000697404	0.031383185	0.000503681	0.000464936	0.001201085	0.000193723	0.000154979	0.000116234	0.000232468	0.000813638	0.006160403	0.000116234	0.000348702	0.000232468	0.000193723	0.000309957	0.000542425	0.004300659	0.002208446	0.000503681	0.001201085	0.001704766	0.000309957	0.000426191	0.002634638	0.000619915	0.000271213	0.013250678	0.00116234
Bacteria|Actinobacteria|Actinobacteria|Bifidobacteriales|Bifidobacteriaceae	0.000774893	0.014025571	0.00174351	0.000813638	0.00298334	0.00174351	0.004688105	0.000232468	0.001046106	0.003293297	0.001278574	0.004765595	0.00232468	0.0189074	0.000387447	7.75E-05	7.75E-05	0.00298334	0.002789616	0.001666021	0.000697404	0.031383185	0.000503681	0.000464936	0.001201085	0.000193723	0.000154979	0.000116234	0.000232468	0.000813638	0.006160403	0.000116234	0.000348702	0.000232468	0.000193723	0.000309957	0.000542425	0.004300659	0.002208446	0.000503681	0.001201085	0.001704766	0.000309957	0.000426191	0.002634638	0.000619915	0.000271213	0.013250678	0.00116234
Bacteria|Actinobacteria|Actinobacteria|Bifidobacteriales|Bifidobacteriaceae|Bifidobacterium	0.000774893	0.013986827	0.00174351	0.000774893	0.00298334	0.00174351	0.004688105	0.000232468	0.001046106	0.003293297	0.001278574	0.004765595	0.00232468	0.0189074	0.000387447	7.75E-05	7.75E-05	0.00298334	0.002789616	0.001666021	0.000697404	0.031383185	0.000503681	0.000464936	0.001201085	0.000193723	0.000154979	0.000116234	0.000232468	0.000813638	0.006160403	0.000116234	0.000348702	0.000232468	0.000193723	0.000309957	0.000542425	0.004300659	0.002208446	0.000503681	0.001201085	0.001704766	0.000309957	0.000426191	0.002634638	0.000619915	0.000271213	0.013250678	0.00116234
Bacteria|Actinobacteria|Actinobacteria|Bifidobacteriales|Bifidobacteriaceae|Bifidobacterium|adolescentis	3.87E-05	0.000271213	0.000116234	0	0.000116234	7.75E-05	0.000232468	0	3.87E-05	0.000116234	0.000116234	3.87E-05	7.75E-05	0.000542425	0	0	0	0.000271213	0.000154979	3.87E-05	7.75E-05	0.000309957	0	7.75E-05	7.75E-05	3.87E-05	3.87E-05	0	0	3.87E-05	0.000387447	0	0	0	0	0.000116234	0	3.87E-05	7.75E-05	3.87E-05	3.87E-05	3.87E-05	0	0	0.000154979	0	3.87E-05	0.000232468	0
Bacteria|Actinobacteria|Actinobacteria|Bifidobacteriales|Bifidobacteriaceae|Gardnerella	0	3.87E-05	0	3.87E-05	0	0	0	0	0	0	0	0	0	0	0	0	0	0	0	0	0	0	0	0	0	0	0	0	0	0	0	0	0	0	0	0	0	0	0	0	0	0	0	0	0	0	0	0	0
Bacteria|Actinobacteria|Coriobacteriia	7.75E-05	0.000542425	3.87E-05	7.75E-05	0.000154979	0.000193723	0.000503681	0	0.000193723	0.000426191	0	0.000116234	0.000232468	0.000697404	7.75E-05	3.87E-05	3.87E-05	0.000232468	0.000116234	0	0.000309957	0.001975978	0.000426191	3.87E-05	3.87E-05	0	0	3.87E-05	3.87E-05	0	0	0	0	0	0	3.87E-05	0.002750872	0.000852383	7.75E-05	0	3.87E-05	0	0	7.75E-05	3.87E-05	3.87E-05	0.000116234	0	3.87E-05
Bacteria|Actinobacteria|Coriobacteriia|Coriobacteriales	7.75E-05	0.000542425	3.87E-05	7.75E-05	0.000154979	0.000193723	0.000503681	0	0.000193723	0.000426191	0	0.000116234	0.000232468	0.000697404	7.75E-05	3.87E-05	3.87E-05	0.000232468	0.000116234	0	0.000309957	0.001975978	0.000426191	3.87E-05	3.87E-05	0	0	3.87E-05	3.87E-05	0	0	0	0	0	0	3.87E-05	0.002750872	0.000852383	7.75E-05	0	3.87E-05	0	0	7.75E-05	3.87E-05	3.87E-05	0.000116234	0	3.87E-05
Bacteria|Actinobacteria|Coriobacteriia|Coriobacteriales|Coriobacteriaceae	7.75E-05	0.000542425	3.87E-05	7.75E-05	0.000154979	0.000193723	0.000503681	0	0.000193723	0.000426191	0	0.000116234	0.000232468	0.000697404	7.75E-05	3.87E-05	3.87E-05	0.000232468	0.000116234	0	0.000309957	0.001975978	0.000426191	3.87E-05	3.87E-05	0	0	3.87E-05	3.87E-05	0	0	0	0	0	0	3.87E-05	0.002750872	0.000852383	7.75E-05	0	3.87E-05	0	0	7.75E-05	3.87E-05	3.87E-05	0.000116234	0	3.87E-05
Bacteria|Actinobacteria|Coriobacteriia|Coriobacteriales|Coriobacteriaceae|Adlercreutzia	3.87E-05	0	0	0	0	0	3.87E-05	0	0	0	0	3.87E-05	7.75E-05	0	0	3.87E-05	0	0	7.75E-05	0	0	0	0	0	0	0	0	0	0	0	0	0	0	0	0	0	3.87E-05	0	0	0	0	0	0	0	0	0	0	0	0
Bacteria|Actinobacteria|Coriobacteriia|Coriobacteriales|Coriobacteriaceae|Atopobium	0	0	0	0	0	0	0	0	3.87E-05	0	0	3.87E-05	0	0	0	0	3.87E-05	0	0	0	0	0	0	3.87E-05	0	0	0	0	0	0	0	0	0	0	0	0	0	0	0	0	3.87E-05	0	0	3.87E-05	0	0	0	0	0
Bacteria|Actinobacteria|Coriobacteriia|Coriobacteriales|Coriobacteriaceae|Collinsella	3.87E-05	0.000542425	0	3.87E-05	0.000116234	0.000154979	0.000348702	0	0	0.000387447	0	0	0.000154979	0.000697404	3.87E-05	0	0	0.000154979	0	0	0.000309957	0.001975978	0.000426191	0	0	0	0	0	0	0	0	0	0	0	0	0	0.002634638	0.000852383	7.75E-05	0	0	0	0	0	0	3.87E-05	0.000116234	0	3.87E-05
Bacteria|Actinobacteria|Coriobacteriia|Coriobacteriales|Coriobacteriaceae|Collinsella|aerofaciens	3.87E-05	0.000387447	0	3.87E-05	0.000116234	3.87E-05	0.000348702	0	0	0.000387447	0	0	3.87E-05	0.000348702	3.87E-05	0	0	0.000154979	0	0	0.000309957	7.75E-05	0.000426191	0	0	0	0	0	0	0	0	0	0	0	0	0	0.000736149	0.000852383	7.75E-05	0	0	0	0	0	0	3.87E-05	7.75E-05	0	0
Bacteria|Actinobacteria|Coriobacteriia|Coriobacteriales|Coriobacteriaceae|Collinsella|stercoris	0	0.000154979	0	0	0	0.000116234	0	0	0	0	0	0	0.000116234	0.000348702	0	0	0	0	0	0	0	0.001898489	0	0	0	0	0	0	0	0	0	0	0	0	0	0	0.001898489	0	0	0	0	0	0	0	0	0	3.87E-05	0	3.87E-05
Bacteria|Actinobacteria|Coriobacteriia|Coriobacteriales|Coriobacteriaceae|Eggerthella	0	0	0	0	0	3.87E-05	0.000116234	0	0	3.87E-05	0	0	0	0	3.87E-05	0	0	7.75E-05	3.87E-05	0	0	0	0	0	3.87E-05	0	0	3.87E-05	0	0	0	0	0	0	0	0	7.75E-05	0	0	0	0	0	0	0	0	0	0	0	0
Bacteria|Actinobacteria|Coriobacteriia|Coriobacteriales|Coriobacteriaceae|Eggerthella|lenta	0	0	0	0	0	3.87E-05	0.000116234	0	0	3.87E-05	0	0	0	0	3.87E-05	0	0	7.75E-05	3.87E-05	0	0	0	0	0	3.87E-05	0	0	3.87E-05	0	0	0	0	0	0	0	0	7.75E-05	0	0	0	0	0	0	0	0	0	0	0	0
Bacteria|Bacteroidetes	0.624447888	0.499573809	0.612592019	0.584967067	0.489771406	0.535838822	0.487834173	0.545447501	0.697132894	0.497326618	0.644595118	0.476753196	0.590120108	0.5679969	0.332080589	0.552034095	0.67520341	0.551530415	0.545834948	0.486865556	0.62421542	0.526423867	0.61119721	0.474428516	0.432119334	0.639480821	0.439480821	0.405734212	0.487795428	0.310887253	0.209531189	0.440100736	0.509143743	0.653738861	0.553855095	0.648353351	0.665865943	0.327508718	0.463657497	0.323285548	0.610383572	0.505191786	0.508833785	0.455714839	0.608136381	0.738822162	0.697907788	0.586904301	0.581208834
Bacteria|Bacteroidetes|Bacteroidia	0.624447888	0.499573809	0.612553274	0.584928322	0.489500194	0.535838822	0.487834173	0.545447501	0.697132894	0.497326618	0.644595118	0.476753196	0.590120108	0.5679969	0.331228206	0.552034095	0.675164665	0.551530415	0.545834948	0.486865556	0.62421542	0.526423867	0.61119721	0.474428516	0.432119334	0.639480821	0.439480821	0.405734212	0.487795428	0.310887253	0.209531189	0.440100736	0.509143743	0.653738861	0.553855095	0.648353351	0.665865943	0.327508718	0.463657497	0.323285548	0.610383572	0.505191786	0.508833785	0.455714839	0.608136381	0.738822162	0.697907788	0.586904301	0.581208834
Bacteria|Bacteroidetes|Bacteroidia|Bacteroidales	0.624447888	0.499573809	0.612553274	0.584928322	0.489500194	0.535838822	0.487834173	0.545447501	0.697132894	0.497326618	0.644595118	0.476753196	0.590120108	0.5679969	0.331228206	0.552034095	0.675164665	0.551530415	0.545834948	0.486865556	0.62421542	0.526423867	0.61119721	0.474428516	0.432119334	0.639480821	0.439480821	0.405734212	0.487795428	0.310887253	0.209531189	0.440100736	0.509143743	0.653738861	0.553855095	0.648353351	0.665865943	0.327508718	0.463657497	0.323285548	0.610383572	0.505191786	0.508833785	0.455714839	0.608136381	0.738822162	0.697907788	0.586904301	0.581208834
Bacteria|Bacteroidetes|Bacteroidia|Bacteroidales|Bacteroidaceae	0.558853158	0.440565672	0.536187524	0.508058892	0.147694692	0.202518404	0.415885316	0.515730337	0.053041457	0.336962418	0.630298334	0.351297947	0.459434328	0.427082526	0.153661372	0.525261527	0.391359938	0.42901976	0.488570322	0.442696629	0.563618752	0.4698179	0.510073615	0.416079039	0.389848896	0.586013173	0.379659047	0.383223557	0.425571484	0.308368849	0.197714064	0.378264239	0.444866331	0.636846184	0.300697404	0.628167377	0.622665633	0.324447888	0.448973266	0.318403719	0.082603642	0.320999613	0.414606742	0.403951957	0.470592793	0.656489733	0.131305695	0.488492832	0.509376211
Bacteria|Bacteroidetes|Bacteroidia|Bacteroidales|Bacteroidaceae|Bacteroides	0.558853158	0.440565672	0.536187524	0.508058892	0.147694692	0.202518404	0.415885316	0.515730337	0.053041457	0.336962418	0.630298334	0.351297947	0.459434328	0.427082526	0.153661372	0.525261527	0.391359938	0.42901976	0.488570322	0.442696629	0.563618752	0.4698179	0.510073615	0.416079039	0.389848896	0.586013173	0.379659047	0.383223557	0.425571484	0.308368849	0.197714064	0.378264239	0.444866331	0.636846184	0.300697404	0.628167377	0.622665633	0.324447888	0.448973266	0.318403719	0.082603642	0.320999613	0.414606742	0.403951957	0.470592793	0.656489733	0.131305695	0.488492832	0.509376211
Bacteria|Bacteroidetes|Bacteroidia|Bacteroidales|Bacteroidaceae|Bacteroides|acidifaciens	0	0	0	0	0	0	0	0	0	0	0	0	0	0	0	0	0	0	0	0	0	0	0	0	0	0.000193723	0	3.87E-05	0	0	0	0	0	0	0	0	0	0	0	0	3.87E-05	0	0	0	0	0	0	0	0
Bacteria|Bacteroidetes|Bacteroidia|Bacteroidales|Bacteroidaceae|Bacteroides|caccae	0.01774506	0.025648973	0.014103061	0.031228206	0.028206122	0.006664084	0.004416893	0.140023247	0.005114297	0.057225881	0.031460674	0.035412631	0.294420767	0.080976366	0.035800077	0.037466098	0.008252615	0.042580395	0.012127083	0.191902363	0.169314219	0.085509492	0.021968229	0.098876404	0.010267338	0.218829911	0.054901201	0.002285936	0.031615653	0.002247191	0.026888803	0.084773344	0.074389771	0.003525765	0.095583107	0.003835723	0.025765207	0.019023634	0.02247191	0.005579233	0.015226656	0.012243317	0.079116621	0.022704378	0.111429678	0.048973266	0.006315382	0.145563735	0.132739248
Bacteria|Bacteroidetes|Bacteroidia|Bacteroidales|Bacteroidaceae|Bacteroides|coprophilus	0	0	0	0	0	0	0	0	0	0	0	0	0	0	0	0	0	0	0	0	0	0	0	0.000154979	7.75E-05	0.000116234	7.75E-05	0.000116234	0.000154979	0	0.000232468	3.87E-05	3.87E-05	0.095738086	3.87E-05	0.000154979	0.000309957	0.000309957	0.00058117	0.000426191	0	7.75E-05	7.75E-05	7.75E-05	7.75E-05	0.000658659	0.00058117	0.000542425	0.000464936
Bacteria|Bacteroidetes|Bacteroidia|Bacteroidales|Bacteroidaceae|Bacteroides|eggerthii	0.008330105	7.75E-05	0.021813251	0.003138318	0	0.001472298	0.000116234	0.000193723	0.000232468	3.87E-05	0.000116234	3.87E-05	0.000116234	0.000232468	0	0	0.011584657	0.000116234	0.000542425	7.75E-05	0.000271213	3.87E-05	0.000116234	3.87E-05	0.000116234	0.000193723	0.04137931	3.87E-05	0.000116234	3.87E-05	3.87E-05	0.004455637	0.000154979	0.000929872	0.000309957	0.000387447	0.000503681	0.000309957	0.000271213	0.000309957	0.000116234	0.00058117	0.000193723	0.009608679	0.000309957	0.000891127	0.001898489	0.058349477	0.001433553
Bacteria|Bacteroidetes|Bacteroidia|Bacteroidales|Bacteroidaceae|Bacteroides|fragilis	0.433824099	0.060441689	0.01061604	0.007942658	0.005656722	0.007942658	0.079775281	0.029988377	0.004378148	0.016350252	0.028244866	0.024370399	0.011003487	0.011390934	0.015187912	0.035761333	0.021077102	0.024564122	0.014103061	0.008446339	0.053390159	0.038744673	0.04029446	0.011700891	0.008136381	0.023982952	0.006780318	0.106586594	0.036884928	0.029329717	0.003913212	0.054087563	0.005114297	0.024951569	0.012243317	0.040643162	0.535800077	0.000736149	0.023014336	0.013793103	0.00240217	0.01534289	0.027508718	0.044323905	0.08465711	0.008020147	0.004843084	0.046454862	0.017551337
Bacteria|Bacteroidetes|Bacteroidia|Bacteroidales|Bacteroidaceae|Bacteroides|ovatus	0.005734212	0.012049593	0.01898489	0.004765595	0.006819062	0.013638125	0.012088338	0.009763657	0.002750872	0.007865169	0.114994188	0.004455637	0.014296784	0.009647423	0.005617978	0.045989926	0.03789229	0.034637737	0.014916699	0.00829136	0.001472298	0.00647036	0.040565672	0.007632701	0.051840372	0.041146842	0.01600155	0.026423867	0.005540488	0.00356451	0.017318869	0.014490508	0.010771019	0.011662146	0.014800465	0.062223944	0.00654785	0.003913212	0.015381635	0.013173189	0.002363425	0.014567997	0.007090275	0.020689655	0.050290585	0.00472685	0.009879892	0.025881441	0.007206509
Bacteria|Bacteroidetes|Bacteroidia|Bacteroidales|Bacteroidaceae|Bacteroides|plebeius	0.000619915	0.000426191	0.000232468	0.333320418	0.000154979	0.000271213	0.000852383	0.000387447	0.011507168	0.000426191	0.000697404	0.000697404	0.000426191	0.000309957	0.022316931	0.000619915	0.000464936	0.000774893	0.000387447	0.000232468	0.000154979	0.00058117	0.000387447	0.001007361	0.000813638	0.001317319	0.001278574	0.000697404	0.233862844	0.000929872	0.000774893	0.001084851	0.000891127	0.34552499	0.000813638	0.001937234	0.000309957	0.000154979	0.000309957	0.000309957	0.000813638	0.001123596	0.183611003	0.00116234	0.001201085	0.199961255	0.037582332	0.000348702	0.000271213
Bacteria|Bacteroidetes|Bacteroidia|Bacteroidales|Bacteroidaceae|Bacteroides|uniformis	0.021580783	0.038240992	0.081131344	0.023905463	0.011700891	0.038318481	0.024564122	0.072065091	0.004106935	0.04196048	0.105191786	0.147113522	0.05025184	0.080782642	0.01011236	0.055753584	0.096009299	0.093994576	0.031111972	0.019294847	0.090430066	0.064781093	0.092483534	0.01658272	0.017280124	0.025803952	0.112204572	0.02901976	0.01425804	0.002053468	0.004029446	0.030337079	0.010538551	0.036807439	0.026113909	0.052537776	0.014374274	0.001937234	0.000619915	0.005075552	0.002518404	0.094575746	0.050523053	0.016272762	0.082797365	0.0378148	0.004843084	0.012785742	0.010654785
Bacteria|Bacteroidetes|Bacteroidia|Bacteroidales|Porphyromonadaceae	0.013444401	0.016272762	0.021929485	0.029213483	0.091941108	0.014529252	0.017590081	0.024757846	0.01716389	0.02421542	0.013095699	0.040333204	0.095195661	0.017590081	0.027431228	0.004610616	0.268888028	0.031886866	0.013870593	0.036381248	0.059279349	0.027392484	0.02014723	0.033281674	0.014567997	0.04320031	0.032274312	0.021193336	0.013754359	0.001627276	0.010771019	0.023944208	0.062068966	0.004300659	0.043626501	0.014064316	0.034986439	0.001859744	0.011662146	0.002944595	0.00705153	0.042541651	0.016698954	0.042309182	0.036265014	0.01003487	0.01243704	0.033940333	0.064354901
Bacteria|Bacteroidetes|Bacteroidia|Bacteroidales|Porphyromonadaceae|Dysgonomonas	0	0	0	0	0	0	3.87E-05	0	0	0	0	0	0	0	0	0	0	0	0	0	0	0	0	0	0	0	0	0	0	0	0	0	0	0	0	0	0	0	0	0	0	0	0	0	0	0	0	0	0
Bacteria|Bacteroidetes|Bacteroidia|Bacteroidales|Porphyromonadaceae|Parabacteroides	0.013405657	0.016079039	0.021929485	0.029174738	0.091941108	0.014529252	0.017551337	0.024757846	0.01716389	0.024137931	0.013095699	0.04029446	0.095195661	0.017590081	0.027237505	0.004610616	0.268888028	0.031848121	0.013173189	0.036381248	0.059240604	0.027392484	0.02014723	0.033281674	0.014567997	0.04320031	0.032274312	0.021193336	0.013676869	0.001588532	0.010771019	0.023324293	0.062068966	0.004261914	0.043626501	0.014064316	0.034986439	0.001859744	0.011662146	0.002595893	0.00705153	0.042502906	0.016698954	0.042309182	0.036187524	0.009996126	0.01243704	0.033940333	0.064122433
Bacteria|Bacteroidetes|Bacteroidia|Bacteroidales|Porphyromonadaceae|Parabacteroides|distasonis	0.006199148	0.011545912	0.005424254	0.01716389	0.006974041	0.005811701	0.003641999	0.009259977	0.010383572	0.00712902	0.012204572	0.005501744	0.013870593	0.012165827	0.008407594	0.00414568	0.26276637	0.008756296	0.010925998	0.004688105	0.000619915	0.026346377	0.017861294	0.020534676	0.013676869	0.01425804	0.012282061	0.020767145	0.006276637	0.000891127	0.001588532	0.009143743	0.047810926	0.002479659	0.005191786	0.013095699	0.012746997	0.001666021	0.01061604	0.001627276	0.004416893	0.007438977	0.004223169	0.016117784	0.012010849	0.005230531	0.005424254	0.018674932	0.021735761
Bacteria|Bacteroidetes|Bacteroidia|Bacteroidales|Porphyromonadaceae|Parabacteroides|gordonii	0.000387447	0.000154979	3.87E-05	0	0.001123596	0.000387447	3.87E-05	3.87E-05	0.000929872	0.000232468	0	0	0.000968617	0.000193723	0.000309957	3.87E-05	0.004223169	0.000116234	3.87E-05	3.87E-05	0	7.75E-05	0.001472298	0	3.87E-05	7.75E-05	3.87E-05	3.87E-05	0	0.000232468	0	0.000116234	0	7.75E-05	7.75E-05	0.000232468	3.87E-05	0	0	3.87E-05	0.000309957	0	0.000116234	7.75E-05	7.75E-05	0	0	7.75E-05	0.000193723
Bacteria|Bacteroidetes|Bacteroidia|Bacteroidales|Porphyromonadaceae|Porphyromonas	3.87E-05	0.000193723	0	3.87E-05	0	0	0	0	0	7.75E-05	0	3.87E-05	0	0	0.000193723	0	0	3.87E-05	0.000697404	0	3.87E-05	0	0	0	0	0	0	0	7.75E-05	3.87E-05	0	0.000619915	0	3.87E-05	0	0	0	0	0	0.000348702	0	3.87E-05	0	0	7.75E-05	3.87E-05	0	0	0.000232468
Bacteria|Bacteroidetes|Bacteroidia|Bacteroidales|Porphyromonadaceae|Porphyromonas|endodontalis	0	0	0	0	0	0	0	0	0	0	0	0	0	0	0	0	0	0	0	0	0	0	0	0	0	0	0	0	0	0	0	3.87E-05	0	0	0	0	0	0	0	7.75E-05	0	3.87E-05	0	0	0	0	0	0	0
Bacteria|Bacteroidetes|Bacteroidia|Bacteroidales|Prevotellaceae	0.000891127	0.000968617	0.000929872	0.000968617	0.206082914	0.242812863	0.000503681	0.000542425	0.520340953	0.038899651	0.000348702	0.000426191	0.000232468	0.000387447	0.068268113	0.000503681	0.000464936	0.000929872	0.001588532	0.000813638	0.00058117	0.000464936	0.000774893	0.002208446	0.000736149	0.000736149	0.000542425	0.000852383	0.002014723	0.000426191	0.000309957	0.001123596	0.001084851	0.000852383	0.205385509	0.000774893	0.00232468	0.000542425	0.00123983	0.00123983	0.480162728	0.000503681	0.000852383	0.000619915	0.001704766	0.027469973	0.492406044	0.001356064	0.001201085
Bacteria|Bacteroidetes|Bacteroidia|Bacteroidales|Prevotellaceae|Prevotella	0.000891127	0.000968617	0.000929872	0.000968617	0.206082914	0.242812863	0.000503681	0.000542425	0.520340953	0.038899651	0.000348702	0.000426191	0.000232468	0.000387447	0.068268113	0.000503681	0.000464936	0.000929872	0.001588532	0.000813638	0.00058117	0.000464936	0.000774893	0.002208446	0.000736149	0.000736149	0.000542425	0.000852383	0.002014723	0.000426191	0.000309957	0.001123596	0.001084851	0.000852383	0.205385509	0.000774893	0.00232468	0.000542425	0.00123983	0.00123983	0.480162728	0.000503681	0.000852383	0.000619915	0.001704766	0.027469973	0.492406044	0.001356064	0.001201085
Bacteria|Bacteroidetes|Bacteroidia|Bacteroidales|Prevotellaceae|Prevotella|copri	0.000426191	0.000464936	0.000891127	0.000387447	0.205927935	0.242657885	0.000426191	0.000542425	0.438434715	0.000736149	0.000232468	0.000348702	0.000154979	0.000232468	0.06807439	0.000464936	0.000426191	0.000348702	0.00058117	0.000774893	0.000503681	0.000387447	0.000697404	0.000697404	0.000426191	0.00058117	0.000464936	0.000852383	0.000697404	0.000271213	0.000232468	0.000658659	0.001007361	0.000736149	0.00174351	0.000619915	0.001317319	0.000542425	0.00123983	0.000619915	0.478922898	0.000464936	0.000658659	0.00058117	0.000542425	0.001356064	0.49228981	0.00123983	0.000968617
Bacteria|Bacteroidetes|Bacteroidia|Bacteroidales|Prevotellaceae|Prevotella|melaninogenica	0	0	0	0	0	0	0	0	0	0	0	0	0	0	0	0	0	0	0	0	0	0	3.87E-05	0	0	0	0	0	0.000193723	0	0	0	0	0	0	0	0	0	0	0	0	0	0	0	0	0	0	0	0
Bacteria|Bacteroidetes|Bacteroidia|Bacteroidales|Prevotellaceae|Prevotella|stercorea	0	0	3.87E-05	0.000154979	0.000154979	0.000154979	3.87E-05	0	0.081906238	0.038047269	0.000116234	7.75E-05	7.75E-05	0.000154979	7.75E-05	3.87E-05	0	0.000116234	3.87E-05	3.87E-05	7.75E-05	7.75E-05	3.87E-05	7.75E-05	0.000309957	0.000154979	3.87E-05	0	3.87E-05	7.75E-05	0	3.87E-05	7.75E-05	3.87E-05	0.203603255	0.000116234	0	0	0	0	0.000116234	3.87E-05	3.87E-05	3.87E-05	0.000116234	0	0	0	0
Bacteria|Bacteroidetes|Bacteroidia|Bacteroidales|Rikenellaceae	0.039093375	0.026346377	0.042425417	0.027314994	0.033707865	0.054126308	0.042541651	0.002208446	0.003835723	0.026811313	0.000503681	0.073769857	0.031305695	0.112785742	0.069662921	0.019643549	0.013366912	0.034482759	0.0207284	0.003060829	0.000348702	0.013211933	0.063812476	0.019953506	0.015575358	0.002518404	0.01359938	0.000387447	0.010848508	0.000348702	0.00058117	0.022278187	0.000464936	0.004416893	0.002828361	0.002518404	0.001433553	0.000503681	0.001666021	0.000387447	0.022161953	0.105734212	0.068345602	0.004223169	0.081635025	0.027043781	0.007555211	0.057652073	0.00298334
Bacteria|Bacteroidetes|Bacteroidia|Bacteroidales|Rikenellaceae|Alistipes	0.001549787	0.000309957	0.000852383	0.001084851	0.001394808	0.006276637	0.00058117	0	0.000658659	3.87E-05	3.87E-05	0.000542425	0.001975978	0.000348702	0.00654785	0.000232468	0.000426191	3.87E-05	0.000154979	7.75E-05	3.87E-05	7.75E-05	0.001123596	0.000116234	3.87E-05	0.000116234	7.75E-05	7.75E-05	0.000154979	0	0	3.87E-05	3.87E-05	0.000309957	0.000116234	0.000387447	3.87E-05	3.87E-05	3.87E-05	0	0.000271213	0.000542425	0.001937234	0.000387447	0.000193723	0.000232468	0.000154979	0.001084851	0.000193723
Bacteria|Bacteroidetes|Bacteroidia|Bacteroidales|Rikenellaceae|Alistipes|indistinctus	0.001472298	0.000232468	0.000813638	0.001007361	0.001394808	0.002944595	0.000464936	0	0.000658659	0	0	0.000426191	0.001898489	0.000193723	0.006354126	0.000193723	0.000387447	3.87E-05	0.000154979	7.75E-05	0	7.75E-05	0.001007361	0.000116234	3.87E-05	0.000116234	3.87E-05	3.87E-05	0.000116234	0	0	3.87E-05	3.87E-05	0.000309957	0.000116234	0.000348702	0	3.87E-05	3.87E-05	0	0.000271213	0.000503681	0.001859744	0.000348702	0.000154979	0.000232468	0.000116234	0.000968617	0.000193723
Bacteria|Bacteroidetes|Bacteroidia|Bacteroidales|Rikenellaceae|Alistipes|massiliensis	7.75E-05	7.75E-05	3.87E-05	7.75E-05	0	0.003332042	0.000116234	0	0	3.87E-05	3.87E-05	0.000116234	7.75E-05	0.000154979	0.000193723	3.87E-05	3.87E-05	0	0	0	3.87E-05	0	0.000116234	0	0	0	3.87E-05	3.87E-05	3.87E-05	0	0	0	0	0	0	3.87E-05	3.87E-05	0	0	0	0	3.87E-05	7.75E-05	3.87E-05	3.87E-05	0	3.87E-05	0.000116234	0
Bacteria|Bacteroidetes|Bacteroidia|Bacteroidales|S24-7	0	0.000116234	0	0.000116234	3.87E-05	0.000116234	0.000116234	3.87E-05	0	0.049980628	0	0	0.000154979	0	7.75E-05	3.87E-05	3.87E-05	3.87E-05	0.012165827	3.87E-05	3.87E-05	3.87E-05	7.75E-05	0	0	0	0	0	0	0	0	0	0	0	3.87E-05	0	0	0	0	0	0	0	0	0	0	0	0	0	0
Bacteria|Bacteroidetes|Bacteroidia|Bacteroidales|[Barnesiellaceae]	0	0.013754359	0.00588919	0.000193723	0.004300659	0.016698954	0.000154979	0.001821	0.001007361	0.000426191	7.75E-05	0.004223169	0.000193723	0.000193723	0.000232468	3.87E-05	0.000426191	0.011313444	0.000116234	0.001511042	3.87E-05	0.000116234	0.000271213	0.000232468	0.008252615	0.000116234	0.000116234	0	0.006974041	3.87E-05	7.75E-05	0.000193723	0.000116234	0	0.000193723	7.75E-05	0	0	3.87E-05	0	0.007748935	0.025532739	0.000193723	0.000736149	0.000116234	0.002595893	0.00290585	0.000309957	0
Bacteria|Bacteroidetes|Bacteroidia|Bacteroidales|[Odoribacteraceae]	0.004571871	0.001433553	0.004959318	0.00647036	0.005656722	0.00472685	0.001782255	3.87E-05	0.00530802	0.001821	3.87E-05	0.006509105	0.003370787	0.009686168	0.011817125	0.001666021	7.75E-05	0.000348702	0.008485083	0	7.75E-05	0.014994188	0.015536614	0.002634638	0.002944595	0.006857807	0.013211933	3.87E-05	0.005075552	3.87E-05	3.87E-05	0.014219295	0.000503681	0.007167764	0.000929872	0.002673382	0.004261914	7.75E-05	0	0.000154979	0.010577296	0.009802402	0.008136381	0.003680744	0.01774506	0.004455637	0.004649361	0.005153041	0.003215808
Bacteria|Bacteroidetes|Bacteroidia|Bacteroidales|[Odoribacteraceae]|Butyricimonas	0.003370787	0	0.002944595	0.005191786	0.003835723	0.001123596	0.000736149	0	0.003758233	0.000619915	0	0.00356451	0.002518404	0.006702828	0.010422317	0.000503681	7.75E-05	3.87E-05	0.003409531	0	3.87E-05	0.014994188	0.015497869	0.00174351	0.00290585	0.005695467	0.003719489	3.87E-05	0	3.87E-05	0	0.014219295	0.000116234	3.87E-05	7.75E-05	7.75E-05	0	3.87E-05	0	0	0.002053468	0.005269275	0.005153041	0.001278574	0.015846571	0.000813638	0.00116234	7.75E-05	0.003138318
Bacteria|Bacteroidetes|Bacteroidia|Bacteroidales|[Odoribacteraceae]|Odoribacter	0.001201085	0.001433553	0.002014723	0.001278574	0.001821	0.003603255	0.001046106	3.87E-05	0.001549787	0.001201085	3.87E-05	0.002944595	0.000852383	0.00298334	0.001394808	0.00116234	0	0.000309957	0.005075552	0	3.87E-05	0	3.87E-05	0.000891127	3.87E-05	0.00116234	0.009492445	0	0.005075552	0	3.87E-05	0	0.000387447	0.00712902	0.000852383	0.002595893	0.004261914	3.87E-05	0	0.000154979	0.008523828	0.004533127	0.00298334	0.00240217	0.001898489	0.003641999	0.003487021	0.005075552	7.75E-05
Bacteria|Bacteroidetes|Bacteroidia|Bacteroidales|[Paraprevotellaceae]	0.007593956	3.87E-05	0.000232468	0.012592019	7.75E-05	0.000309957	0.009259977	0.000309957	0.09643549	0.01774506	0.000232468	0.000193723	0.000232468	0.000232468	7.75E-05	0.000271213	0.000271213	0.043510267	0.000309957	0.00232468	0.000232468	0.000348702	0.000464936	3.87E-05	0.000154979	3.87E-05	7.75E-05	3.87E-05	0.023556761	3.87E-05	3.87E-05	7.75E-05	3.87E-05	0.000154979	0.000116234	7.75E-05	0.000193723	7.75E-05	7.75E-05	0.000154979	3.87E-05	7.75E-05	0	0.000193723	7.75E-05	0.010732274	0.046648586	0	7.75E-05
Bacteria|Bacteroidetes|Bacteroidia|Bacteroidales|[Paraprevotellaceae]|Paraprevotella	0.000891127	0	0	0.011933359	0	0.000116234	0.009066253	7.75E-05	0.005385509	0.017473847	3.87E-05	3.87E-05	3.87E-05	0	0	7.75E-05	0	7.75E-05	0	0.002130957	7.75E-05	0	3.87E-05	3.87E-05	0.000154979	3.87E-05	7.75E-05	3.87E-05	0.023556761	3.87E-05	3.87E-05	7.75E-05	3.87E-05	0.000154979	0.000116234	7.75E-05	0	3.87E-05	0	0	3.87E-05	7.75E-05	0	0.000193723	7.75E-05	0.010732274	0.001704766	0	3.87E-05
Bacteria|Bacteroidetes|Bacteroidia|Bacteroidales|[Paraprevotellaceae]|[Prevotella]	0.000387447	3.87E-05	0.000232468	0.000619915	7.75E-05	0.000193723	0.000154979	0.000232468	0.091049981	0.000271213	0.000193723	0.000154979	0.000193723	0.000232468	7.75E-05	0.000193723	0.000232468	0.043432778	0.000271213	0.000193723	0.000154979	0.000348702	0.000426191	0	0	0	0	0	0	0	0	0	0	0	0	0	0.000193723	3.87E-05	7.75E-05	0.000154979	0	0	0	0	0	0	0.044905076	0	3.87E-05
Bacteria|Bacteroidetes|Sphingobacteriia	0	0	3.87E-05	0	0.000271213	0	0	0	0	0	0	0	0	0	0.000813638	0	0	0	0	0	0	0	0	0	0	0	0	0	0	0	0	0	0	0	0	0	0	0	0	0	0	0	0	0	0	0	0	0	0
Bacteria|Bacteroidetes|Sphingobacteriia|Sphingobacteriales	0	0	3.87E-05	0	0.000271213	0	0	0	0	0	0	0	0	0	0.000813638	0	0	0	0	0	0	0	0	0	0	0	0	0	0	0	0	0	0	0	0	0	0	0	0	0	0	0	0	0	0	0	0	0	0
Bacteria|Bacteroidetes|Sphingobacteriia|Sphingobacteriales|Sphingobacteriaceae	0	0	3.87E-05	0	0.000271213	0	0	0	0	0	0	0	0	0	0.000813638	0	0	0	0	0	0	0	0	0	0	0	0	0	0	0	0	0	0	0	0	0	0	0	0	0	0	0	0	0	0	0	0	0	0
Bacteria|Chloroflexi	0	0	0	0	0	0	0	0	0	0	0	0	0	0	0	0	0	0	0	0	0	0	0	0	0	0	0	0	0	0	0	0	0	0	0	0	0	0	0	0	0	0	0	7.75E-05	0	0	0	0	0
Bacteria|Chloroflexi|Anaerolineae	0	0	0	0	0	0	0	0	0	0	0	0	0	0	0	0	0	0	0	0	0	0	0	0	0	0	0	0	0	0	0	0	0	0	0	0	0	0	0	0	0	0	0	7.75E-05	0	0	0	0	0
Bacteria|Chloroflexi|Anaerolineae|GCA004	0	0	0	0	0	0	0	0	0	0	0	0	0	0	0	0	0	0	0	0	0	0	0	0	0	0	0	0	0	0	0	0	0	0	0	0	0	0	0	0	0	0	0	7.75E-05	0	0	0	0	0
Bacteria|Cyanobacteria	0	0	0	0	0	0	0	0	0	0	0	0	0	0	0	0	0	0	0	0	0	0	0	3.87E-05	0	0	0	0	0	0	0	0	0	0	0	0	0	0	0	0	0	0	0	0	0	0	0	0	0
Bacteria|Firmicutes	0.207942658	0.369391709	0.353196435	0.392367299	0.492909725	0.422433165	0.441108098	0.412901976	0.282448663	0.405114297	0.287098024	0.493258427	0.36749322	0.376443239	0.596861682	0.418403719	0.302014723	0.339132119	0.359628051	0.438357226	0.37098024	0.264587369	0.335025184	0.388027896	0.470709028	0.282603642	0.483572259	0.203215808	0.394072065	0.440333204	0.486555599	0.42305308	0.37272375	0.316698954	0.362262689	0.274041069	0.294614491	0.204494382	0.400038745	0.466950794	0.309531189	0.417357613	0.408407594	0.458775668	0.334560248	0.186710577	0.267222007	0.318713677	0.306044169
Bacteria|Firmicutes|Bacilli	0.000154979	0.000813638	0.000193723	0.000542425	0.000232468	7.75E-05	0.00058117	0.001123596	3.87E-05	0.000774893	0.000968617	0.000619915	0.002518404	0.001472298	0.001859744	0.000968617	0.000232468	0	0.00232468	0.000271213	0.000929872	0.000154979	0.000619915	0.000271213	0.000852383	0.000387447	0.002053468	0.000116234	0.006199148	0.006354126	0.006237892	0.001511042	0.00058117	0.000154979	0.001046106	0.000736149	0.000619915	0.001859744	0.070282836	0.001511042	0.000503681	0.000929872	0.002944595	0.000658659	0.000309957	0.000774893	0.000271213	0.002247191	0.00290585
Bacteria|Firmicutes|Bacilli|Gemellales	0	0	3.87E-05	7.75E-05	0	0	0	0	0	0	0	3.87E-05	3.87E-05	0	0	3.87E-05	0	0	3.87E-05	0	0	0	0	3.87E-05	0	0	0	0	7.75E-05	0	0	0	3.87E-05	0	0	3.87E-05	0.000116234	3.87E-05	0	3.87E-05	0	7.75E-05	0	0	0	0	0	0	0
Bacteria|Firmicutes|Bacilli|Gemellales|Gemellaceae	0	0	3.87E-05	7.75E-05	0	0	0	0	0	0	0	3.87E-05	3.87E-05	0	0	3.87E-05	0	0	3.87E-05	0	0	0	0	3.87E-05	0	0	0	0	7.75E-05	0	0	0	3.87E-05	0	0	3.87E-05	0.000116234	3.87E-05	0	3.87E-05	0	7.75E-05	0	0	0	0	0	0	0
Bacteria|Firmicutes|Bacilli|Lactobacillales	0.000154979	0.000813638	0.000116234	0.000464936	0.000232468	7.75E-05	0.00058117	0.001123596	3.87E-05	0.000619915	0.000968617	0.000503681	0.002479659	0.001472298	0.001859744	0.000929872	0.000232468	0	0.000426191	0.000232468	0.000697404	0.000116234	0.000309957	0.000232468	0.000697404	0.000387447	0.002014723	7.75E-05	0.00240217	0.001084851	0.003680744	0.000813638	0.000542425	0.000154979	0.001007361	0.00058117	0.000503681	0.001511042	0.070282836	0.001472298	0.000464936	0.000736149	0.002828361	0.000619915	0.000193723	0.000697404	0.000154979	0.002247191	0.002867106
Bacteria|Firmicutes|Bacilli|Lactobacillales|Aerococcaceae	0	0	0	0	0	0	0	0	0	0	0	0	7.75E-05	0	0	3.87E-05	0	0	0	0	3.87E-05	0	0	3.87E-05	0	0	0	0	0	0	3.87E-05	0	0	0	3.87E-05	0	0	0	0	0	0	0	0	0	3.87E-05	0	0	0	0
Bacteria|Firmicutes|Bacilli|Lactobacillales|Aerococcaceae|Abiotrophia	0	0	0	0	0	0	0	0	0	0	0	0	7.75E-05	0	0	3.87E-05	0	0	0	0	3.87E-05	0	0	3.87E-05	0	0	0	0	0	0	3.87E-05	0	0	0	3.87E-05	0	0	0	0	0	0	0	0	0	3.87E-05	0	0	0	0
Bacteria|Firmicutes|Bacilli|Lactobacillales|Carnobacteriaceae	0	7.75E-05	0	0	3.87E-05	3.87E-05	3.87E-05	0	0	0	0	0	3.87E-05	7.75E-05	0	0	0	0	0	3.87E-05	0	0	3.87E-05	3.87E-05	3.87E-05	0	0	0	7.75E-05	0.000116234	0.000116234	7.75E-05	7.75E-05	3.87E-05	3.87E-05	0	0.000154979	3.87E-05	7.75E-05	0.000116234	3.87E-05	0	0	0	3.87E-05	0	0	3.87E-05	3.87E-05
Bacteria|Firmicutes|Bacilli|Lactobacillales|Carnobacteriaceae|Granulicatella	0	7.75E-05	0	0	3.87E-05	3.87E-05	3.87E-05	0	0	0	0	0	3.87E-05	7.75E-05	0	0	0	0	0	3.87E-05	0	0	3.87E-05	3.87E-05	3.87E-05	0	0	0	7.75E-05	0.000116234	0.000116234	7.75E-05	7.75E-05	3.87E-05	3.87E-05	0	0.000154979	3.87E-05	7.75E-05	0.000116234	3.87E-05	0	0	0	3.87E-05	0	0	3.87E-05	3.87E-05
Bacteria|Firmicutes|Bacilli|Lactobacillales|Lactobacillaceae	0	0	0	0	3.87E-05	0	0	0	0	0.000309957	0	0	0	0	0	0.000503681	3.87E-05	0	0	0	0	0	0.000116234	0	0	0	0	0	0	0	0	0	0	0	0	3.87E-05	0	0.000929872	0	0	0	0	0	0	0	0.000154979	0	7.75E-05	0
Bacteria|Firmicutes|Bacilli|Lactobacillales|Lactobacillaceae|Lactobacillus	0	0	0	0	3.87E-05	0	0	0	0	0.000309957	0	0	0	0	0	0.000503681	3.87E-05	0	0	0	0	0	0.000116234	0	0	0	0	0	0	0	0	0	0	0	0	3.87E-05	0	0.000929872	0	0	0	0	0	0	0	0.000154979	0	7.75E-05	0
Bacteria|Firmicutes|Bacilli|Lactobacillales|Lactobacillaceae|Lactobacillus|delbrueckii	0	0	0	0	0	0	0	0	0	0	0	0	0	0	0	0.000503681	0	0	0	0	0	0	0.000116234	0	0	0	0	0	0	0	0	0	0	0	0	0	0	0	0	0	0	0	0	0	0	0	0	0	0
Bacteria|Firmicutes|Bacilli|Lactobacillales|Lactobacillaceae|Lactobacillus|iners	0	0	0	0	0	0	0	0	0	0	0	0	0	0	0	0	3.87E-05	0	0	0	0	0	0	0	0	0	0	0	0	0	0	0	0	0	0	0	0	0	0	0	0	0	0	0	0	0.000116234	0	0	0
Bacteria|Firmicutes|Bacilli|Lactobacillales|Lactobacillaceae|Lactobacillus|reuteri	0	0	0	0	0	0	0	0	0	0.000309957	0	0	0	0	0	0	0	0	0	0	0	0	0	0	0	0	0	0	0	0	0	0	0	0	0	0	0	0	0	0	0	0	0	0	0	0	0	3.87E-05	0
Bacteria|Firmicutes|Bacilli|Lactobacillales|Lactobacillaceae|Lactobacillus|ruminis	0	0	0	0	0	0	0	0	0	0	0	0	0	0	0	0	0	0	0	0	0	0	0	0	0	0	0	0	0	0	0	0	0	0	0	3.87E-05	0	0.000929872	0	0	0	0	0	0	0	0	0	3.87E-05	0
Bacteria|Firmicutes|Bacilli|Lactobacillales|Lactobacillaceae|Lactobacillus|zeae	0	0	0	0	3.87E-05	0	0	0	0	0	0	0	0	0	0	0	0	0	0	0	0	0	0	0	0	0	0	0	0	0	0	0	0	0	0	0	0	0	0	0	0	0	0	0	0	3.87E-05	0	0	0
Bacteria|Firmicutes|Bacilli|Lactobacillales|Leuconostocaceae	0	0	0	0	0	0	0	0	0	0	0	0	0	0	0	0	0	0	3.87E-05	3.87E-05	3.87E-05	0	0	0	0	0	0	0	0	0	0	0	0	0	0	0	0	0	0	0	0	0	0	0	0	0	0	0	0.000116234
Bacteria|Firmicutes|Bacilli|Lactobacillales|Streptococcaceae	0.000154979	0.000736149	0.000116234	0.000464936	0.000154979	3.87E-05	0.000542425	0.001123596	3.87E-05	0.000309957	0.000968617	0.000503681	0.002363425	0.001394808	0.001859744	0.000387447	0.000193723	0	0.000387447	0.000154979	0.000619915	0.000116234	0.000154979	0.000154979	0.000658659	0.000387447	0.002014723	7.75E-05	0.00232468	0.000968617	0.003525765	0.000736149	0.000464936	0.000116234	0.000929872	0.000542425	0.000348702	0.000542425	0.070205347	0.001356064	0.000426191	0.000736149	0.002828361	0.000619915	0.000116234	0.000542425	0.000154979	0.002130957	0.002712127
Bacteria|Firmicutes|Bacilli|Lactobacillales|Streptococcaceae|Streptococcus	0.000154979	0.000736149	0.000116234	0.000464936	0.000154979	3.87E-05	0.000542425	0.001123596	3.87E-05	0.000309957	0.000968617	0.000503681	0.002363425	0.001394808	0.001859744	0.000387447	0.000193723	0	0.000387447	0.000154979	0.000619915	0.000116234	0.000154979	0.000154979	0.000658659	0.000387447	0.002014723	7.75E-05	0.00232468	0.000968617	0.003525765	0.000736149	0.000464936	0.000116234	0.000929872	0.000542425	0.000348702	0.000542425	0.070205347	0.001356064	0.000426191	0.000736149	0.002828361	0.000619915	0.000116234	0.000542425	0.000154979	0.002130957	0.002712127
Bacteria|Firmicutes|Bacilli|Lactobacillales|Streptococcaceae|Streptococcus|luteciae	0	0	0	0	0	0	0	0	0	0	0	0	0	0	0	0	0	0	0	0	0.000193723	0	0	0	0	0	0	0	0	3.87E-05	0	0	0	0	7.75E-05	0	7.75E-05	0	0	0	0	0	0	3.87E-05	0	0	0	0	0
Bacteria|Firmicutes|Bacilli|Lactobacillales|Streptococcaceae|Streptococcus|sobrinus	0	0	0	0	0	0	0	0	0	0	0	0	0	3.87E-05	0	0	0	0	0	0	0	0	0	0	0	0	0	0	0	0	0	0	0	0	0	0	0	0	0	0	0	0	0	0	0	0	0	0	0
Bacteria|Firmicutes|Bacilli|Turicibacterales	0	0	3.87E-05	0	0	0	0	0	0	0.000154979	0	7.75E-05	0	0	0	0	0	0	0.001859744	3.87E-05	0.000232468	3.87E-05	0.000309957	0	0.000154979	0	3.87E-05	3.87E-05	0.003719489	0.005269275	0.002557148	0.000697404	0	0	3.87E-05	0.000116234	0	0.000309957	0	0	3.87E-05	0.000116234	0.000116234	3.87E-05	0.000116234	7.75E-05	0.000116234	0	3.87E-05
Bacteria|Firmicutes|Bacilli|Turicibacterales|Turicibacteraceae	0	0	3.87E-05	0	0	0	0	0	0	0.000154979	0	7.75E-05	0	0	0	0	0	0	0.001859744	3.87E-05	0.000232468	3.87E-05	0.000309957	0	0.000154979	0	3.87E-05	3.87E-05	0.003719489	0.005269275	0.002557148	0.000697404	0	0	3.87E-05	0.000116234	0	0.000309957	0	0	3.87E-05	0.000116234	0.000116234	3.87E-05	0.000116234	7.75E-05	0.000116234	0	3.87E-05
Bacteria|Firmicutes|Bacilli|Turicibacterales|Turicibacteraceae|Turicibacter	0	0	3.87E-05	0	0	0	0	0	0	0.000154979	0	7.75E-05	0	0	0	0	0	0	0.001859744	3.87E-05	0.000232468	3.87E-05	0.000309957	0	0.000154979	0	3.87E-05	3.87E-05	0.003719489	0.005269275	0.002557148	0.000697404	0	0	3.87E-05	0.000116234	0	0.000309957	0	0	3.87E-05	0.000116234	0.000116234	3.87E-05	0.000116234	7.75E-05	0.000116234	0	3.87E-05
Bacteria|Firmicutes|Clostridia	0.198101511	0.365013561	0.352150329	0.390895002	0.477605579	0.421580783	0.439558311	0.411662146	0.280046494	0.40298334	0.278806664	0.492328555	0.362068966	0.373886091	0.593645874	0.415187912	0.300929872	0.338667183	0.355676095	0.437543588	0.369391709	0.263192561	0.332855482	0.387369237	0.468539326	0.281480046	0.480898876	0.202867106	0.380201472	0.433940333	0.480201472	0.420805889	0.372026346	0.315265401	0.361022859	0.273033708	0.280046494	0.201937234	0.329562185	0.442076714	0.308756296	0.415032933	0.405269275	0.457768307	0.33308795	0.185122046	0.266214645	0.312553274	0.302285936
Bacteria|Firmicutes|Clostridia|Clostridiales	0.198062766	0.365013561	0.352150329	0.390856257	0.477605579	0.421580783	0.439558311	0.411662146	0.280007749	0.40298334	0.278806664	0.492134831	0.362068966	0.373886091	0.593645874	0.415187912	0.300929872	0.338667183	0.355676095	0.437543588	0.369352964	0.263192561	0.332816738	0.387369237	0.468539326	0.281480046	0.480898876	0.202867106	0.380201472	0.433940333	0.480201472	0.420805889	0.372026346	0.315265401	0.361022859	0.273033708	0.280046494	0.201937234	0.329562185	0.442076714	0.308756296	0.414994188	0.405269275	0.457768307	0.33308795	0.185122046	0.266214645	0.312553274	0.302285936
Bacteria|Firmicutes|Clostridia|Clostridiales|Christensenellaceae	0.000116234	0.000193723	0.001821	0.001627276	0.005153041	0.004688105	0.000503681	3.87E-05	0.009608679	0.001007361	3.87E-05	0.004261914	0.000387447	0.000309957	0.000891127	0.000154979	7.75E-05	0.000154979	0.000348702	7.75E-05	7.75E-05	0.000464936	0.004455637	7.75E-05	7.75E-05	7.75E-05	0.000154979	0	0.000348702	0.000116234	3.87E-05	7.75E-05	0	3.87E-05	0	7.75E-05	3.87E-05	0	0	0	3.87E-05	0.000348702	0.000193723	0.000154979	0.000116234	0.000309957	0.005772956	0.000658659	0.000116234
Bacteria|Firmicutes|Clostridia|Clostridiales|Christensenellaceae|Christensenella	0	3.87E-05	7.75E-05	0	3.87E-05	0.000232468	0	0	0	0.000154979	0	0	3.87E-05	7.75E-05	0.000154979	0	0	0	0	0	0	0.000116234	7.75E-05	0	0	0	0	0	0	0	0	3.87E-05	0	0	0	0	0	0	0	0	0	0	0.000116234	0	0	0	0	0	0
Bacteria|Firmicutes|Clostridia|Clostridiales|Clostridiaceae	0.000852383	0.000503681	0.00116234	0.001084851	0.004068191	0.002014723	0.00174351	0.002557148	0.000387447	0.001356064	0.000193723	0.002518404	0.000929872	0.000929872	0.000736149	0.003448276	0.000387447	0.000348702	0.004106935	0.000619915	0.004416893	0.000619915	0.001782255	0.001511042	0.003138318	0.00356451	0.000929872	0.000736149	0.014413018	0.013405657	0.009492445	0.005579233	0.003641999	0.001549787	0.005385509	0.005811701	0.000426191	0.007438977	0.002208446	0.024602867	0.000813638	0.001975978	0.001084851	0.002014723	0.000542425	0.000968617	0.000387447	0.000619915	0.002944595
Bacteria|Firmicutes|Clostridia|Clostridiales|Clostridiaceae|02d06	0	0	0	0	0.001821	0	0	0	0	0	0	0	0	0	0	0	0	0	0	3.87E-05	0	0	0	0	0	0	0	0	0	0	0	0	0	0	0	0	0	0	0	0	0	0	0	0	0	0	0	0	0
Bacteria|Firmicutes|Clostridia|Clostridiales|Clostridiaceae|Clostridium	0.000503681	0.000348702	0.000891127	0.000891127	0.002130957	0.001859744	0.001123596	0.00232468	0.000348702	0.00116234	7.75E-05	0.00232468	0.00058117	0.000464936	0.000426191	0.001975978	0.000193723	0.000232468	0.00240217	0.000193723	0.003060829	3.87E-05	0.001549787	0.000929872	0.00116234	0.001201085	0.000929872	0.00058117	0.008562573	0.006237892	0.004571871	0.002944595	0.003138318	0.001433553	0.004843084	0.003951957	7.75E-05	0.00123983	0.000116234	0.001356064	0.000774893	0.000736149	0.000697404	0.000736149	0.000348702	0.000348702	0.000193723	0.000348702	0.002092212
Bacteria|Firmicutes|Clostridia|Clostridiales|Clostridiaceae|Clostridium|butyricum	0	0	0	0	0	0	0	0	0	0	0	0	0	3.87E-05	0	0	0	0	0	0	0	0	0	0	0	0	0	0	0	0	0	0	0	3.87E-05	0	0	0	0	0	0	0	0	0	0	0	0	0	0	0
Bacteria|Firmicutes|Clostridia|Clostridiales|Clostridiaceae|Clostridium|perfringens	7.75E-05	7.75E-05	0	0	0	0	0	0	0	0	0	0	0	3.87E-05	0	0.000193723	0	0	0.000232468	3.87E-05	0	0	3.87E-05	3.87E-05	0.000542425	0.000929872	3.87E-05	0.000503681	0.003138318	0.00174351	0.000658659	0.00116234	0.000116234	7.75E-05	0.000193723	0.000619915	3.87E-05	0.000503681	0	0.000154979	0	3.87E-05	3.87E-05	0	0	7.75E-05	3.87E-05	0	0
Bacteria|Firmicutes|Clostridia|Clostridiales|Clostridiaceae|SMB53	0.000348702	0.000154979	0.000271213	0.000193723	0.000116234	0.000154979	0.00058117	0.000232468	3.87E-05	0.000193723	0.000116234	0.000193723	0.000348702	0.000464936	0.000309957	0.000619915	0.000116234	0.000116234	0.001704766	0.000387447	0.001356064	0.00058117	0.000193723	0.00058117	0.001627276	0.00232468	0	0.000154979	0.005579233	0.007012786	0.004610616	0.00232468	0.000464936	0.000116234	0.000464936	0.001782255	0.000348702	0.004223169	0.002092212	0.02189074	3.87E-05	0.001084851	0.000387447	0.001201085	0.000154979	0.000116234	0.000154979	0.000271213	0.000697404
Bacteria|Firmicutes|Clostridia|Clostridiales|Dehalobacteriaceae	0	0	0	7.75E-05	0.000116234	0	0	0	0.000154979	0	0	0.000232468	0	0	0	0	0	0	0	0	0	0	0	0	0	0	0	0	7.75E-05	0	0	0	0	0	0	0	0	0	0	0	0	0	0	0	0	3.87E-05	0	0	3.87E-05
Bacteria|Firmicutes|Clostridia|Clostridiales|Dehalobacteriaceae|Dehalobacterium	0	0	0	7.75E-05	0.000116234	0	0	0	0.000154979	0	0	0.000232468	0	0	0	0	0	0	0	0	0	0	0	0	0	0	0	0	7.75E-05	0	0	0	0	0	0	0	0	0	0	0	0	0	0	0	0	3.87E-05	0	0	3.87E-05
Bacteria|Firmicutes|Clostridia|Clostridiales|Eubacteriaceae	0	0	0	0	0	0	7.75E-05	0	0	0	0	0	0	0	0	0	0	0	0	0	0	0	0	0	0	0	0	0	0	0	0	0	0	0	0	0	0	0	0	0	0	0	0	0	0	0	0	0	0
Bacteria|Firmicutes|Clostridia|Clostridiales|Eubacteriaceae|Anaerofustis	0	0	0	0	0	0	7.75E-05	0	0	0	0	0	0	0	0	0	0	0	0	0	0	0	0	0	0	0	0	0	0	0	0	0	0	0	0	0	0	0	0	0	0	0	0	0	0	0	0	0	0
Bacteria|Firmicutes|Clostridia|Clostridiales|Lachnospiraceae	0.083765982	0.133242929	0.112475785	0.116931422	0.04618365	0.105075552	0.242464161	0.190352577	0.075978303	0.07570709	0.104261914	0.109686168	0.086284386	0.05738086	0.046803565	0.16923673	0.053855095	0.084850833	0.174660984	0.142115459	0.18341728	0.055327392	0.125145293	0.125687718	0.235567609	0.055249903	0.303990701	0.048547075	0.150561798	0.23731112	0.218248741	0.233862844	0.174196048	0.071406432	0.099108873	0.086788067	0.050678032	0.15912437	0.042929097	0.208136381	0.084192174	0.084734599	0.095893065	0.083765982	0.094808214	0.094227044	0.10771019	0.066640837	0.148120883
Bacteria|Firmicutes|Clostridia|Clostridiales|Lachnospiraceae|Anaerostipes	0.000464936	7.75E-05	0.000193723	0.000503681	0.002169702	0.001627276	0.000348702	0.002440914	0.000542425	0.000426191	0.005617978	0.001666021	0.00058117	0.000813638	0.000929872	0.032932972	7.75E-05	0.000348702	3.87E-05	0.001007361	0.003099574	0.000154979	0.000929872	0.001278574	0.001511042	0	0.000387447	3.87E-05	0.002130957	0.00123983	0.008523828	0.001782255	0.01119721	0.000193723	0.000309957	0.003022084	0.000193723	0.000619915	0.003913212	0.000154979	0.001472298	0.004106935	0.000348702	0.000193723	7.75E-05	0.002092212	0.013754359	0.000116234	0.001278574
Bacteria|Firmicutes|Clostridia|Clostridiales|Lachnospiraceae|Blautia	0.001394808	0.003060829	0.00174351	0.001201085	0.004920573	0.004843084	0.00240217	0.014374274	0.000891127	0.007438977	0.006354126	0.00290585	0.002208446	0.001007361	0.002014723	0.002285936	0.002828361	0.001627276	0.002130957	0.001627276	0.003254552	0.002557148	0.002867106	0.000697404	0.001588532	0.000348702	0.000968617	0.000813638	0.002053468	0.002285936	0.003370787	0.005230531	0.002557148	0.002440914	0.000929872	0.002518404	0.005346765	0.001937234	0.001937234	0.002828361	0.003254552	0.001975978	0.001046106	0.000929872	0.000774893	0.000736149	0.001898489	0.011817125	0.002673382
Bacteria|Firmicutes|Clostridia|Clostridiales|Lachnospiraceae|Blautia|obeum	0.000348702	0.000774893	0.000154979	0.000116234	0.001317319	0.002557148	0	0.00058117	7.75E-05	0.005850446	0.000387447	0.002169702	0.000426191	0.000154979	0.000309957	0.000232468	0.001356064	0.000154979	0.000309957	0.000154979	0.000542425	0.000736149	0.000271213	0.000271213	0.000116234	7.75E-05	0.000658659	7.75E-05	0.000154979	0.000503681	0.000309957	0.000426191	0.000154979	0.000387447	7.75E-05	0.000968617	0.000464936	0.000387447	0.001123596	0.000852383	0.000309957	0.000309957	0.000464936	0.000154979	3.87E-05	7.75E-05	0	0.000193723	0.000154979
Bacteria|Firmicutes|Clostridia|Clostridiales|Lachnospiraceae|Blautia|producta	0	7.75E-05	0	3.87E-05	0	3.87E-05	0.000193723	0.000116234	0	0	3.87E-05	7.75E-05	0	0	3.87E-05	0	7.75E-05	0	0.000232468	0	0.000116234	0.000116234	0	3.87E-05	0	0	3.87E-05	0.000232468	0	3.87E-05	0	3.87E-05	0.000774893	0	0	0.000116234	0.000193723	0.000271213	7.75E-05	0.00058117	3.87E-05	0.000116234	0.000116234	0	3.87E-05	3.87E-05	3.87E-05	0.000116234	0
Bacteria|Firmicutes|Clostridia|Clostridiales|Lachnospiraceae|Clostridium	0.034134057	0.003680744	0.001394808	0.001007361	0.00058117	0.001084851	0.015962805	0.007012786	0.001084851	0.003215808	0.004068191	0.000852383	0.003835723	0.001782255	0.001975978	0.000503681	0.008213871	0.009879892	0.003680744	0.00647036	0.003215808	0.002712127	0.00174351	0.000774893	0.000697404	0.007787679	0.000968617	0.016853933	0.000348702	0.00058117	0.000697404	0.002092212	0.005462999	0.001317319	0.002557148	0.001627276	0.004416893	0.000271213	0.002944595	0.007555211	0.000271213	0.001394808	0.00123983	0.00123983	0.021735761	0.001007361	0.00116234	0.005656722	0.000503681
Bacteria|Firmicutes|Clostridia|Clostridiales|Lachnospiraceae|Clostridium|citroniae	0.008368849	0.001588532	0.001278574	0.000542425	0.000309957	0.000813638	0.013986827	0.00530802	0.000736149	0.001821	0.002673382	0.000736149	0.001975978	0.00116234	0.001356064	0.000309957	0.00647036	0.002867106	0.001821	0.000658659	0.003022084	0.002247191	0.001123596	0.00058117	0.000619915	0.007516466	0.000658659	0.016195273	0.000309957	0.000464936	0.000503681	0.001201085	0.002712127	0.000852383	0.00232468	0.001007361	0.001937234	0.000116234	0.00290585	0.000891127	0.000154979	0.000503681	0.001084851	0.000697404	0.016079039	0.000426191	0.000774893	0.005114297	0.000309957
Bacteria|Firmicutes|Clostridia|Clostridiales|Lachnospiraceae|Clostridium|colinum	0	0	0	3.87E-05	7.75E-05	0	0.001859744	0.000426191	3.87E-05	7.75E-05	3.87E-05	0	3.87E-05	0	3.87E-05	3.87E-05	3.87E-05	3.87E-05	7.75E-05	0.005695467	0	3.87E-05	3.87E-05	3.87E-05	3.87E-05	3.87E-05	0	0	0	7.75E-05	3.87E-05	3.87E-05	0.002634638	0	0	0.000309957	7.75E-05	0.000116234	3.87E-05	0.006509105	0	0.000736149	3.87E-05	0.000271213	0.000193723	0.000464936	0.000116234	3.87E-05	0.000154979
Bacteria|Firmicutes|Clostridia|Clostridiales|Lachnospiraceae|Clostridium|fimetarium	0	0	0	0	0	0	0	0	0	0	0	0	0	0	0	3.87E-05	0	0	0	0	0	0	0	0	0	0	3.87E-05	0	0	0	3.87E-05	0	0	0	0	0	0	0	0	0	0	0	0	0	0	0	0	0	0
Bacteria|Firmicutes|Clostridia|Clostridiales|Lachnospiraceae|Clostridium|hathewayi	0.025765207	0.002092212	0.000116234	0.000426191	0.000116234	0.000271213	0.000116234	0.001278574	0.000309957	0.001317319	0.001317319	0.000116234	0.001821	0.000619915	0.00058117	0.000116234	0.001704766	0.006974041	0.001782255	0.000116234	0.000193723	0.000426191	0.00058117	0.000154979	3.87E-05	0.000232468	0.000271213	0.000658659	3.87E-05	3.87E-05	0.000116234	0.000852383	0.000116234	0.000464936	0.000232468	0.000309957	0.00240217	3.87E-05	0	0.000154979	0.000116234	0.000154979	0.000116234	0.000271213	0.005462999	0.000116234	0.000271213	0.000503681	3.87E-05
Bacteria|Firmicutes|Clostridia|Clostridiales|Lachnospiraceae|Coprococcus	0.001201085	0.000426191	0.013289423	0.026230143	0.002828361	0.021929485	0.000348702	0.005617978	0.017318869	0.001007361	0.008213871	0.003022084	0.004068191	0.004339403	0.001084851	0.005734212	0.000232468	0.000426191	0.003641999	0.00123983	0.002595893	0.001317319	0.013405657	0.000697404	0.002130957	0.001666021	0.000464936	0.000193723	0.011042232	0.006625339	0.001511042	0.007206509	0.001394808	0.000503681	0.000154979	0.000852383	0.000968617	0.001278574	0.005734212	0.015691592	0.007090275	0.004959318	0.015381635	0.00058117	0.004533127	0.000813638	0.001549787	0.000968617	0.04610616
Bacteria|Firmicutes|Clostridia|Clostridiales|Lachnospiraceae|Coprococcus|catus	0	0	0.000154979	0	0.000464936	0.000116234	7.75E-05	0	3.87E-05	7.75E-05	0	0.000154979	0	0	0.000154979	0.000271213	0	0	0	0	0	0	0	0.000193723	3.87E-05	0	3.87E-05	0	0.000813638	0	0	3.87E-05	3.87E-05	7.75E-05	0	0	0	0.000193723	0	0	0.000193723	0.000116234	0.000232468	0.000232468	0	3.87E-05	0	0.000542425	0.000154979
Bacteria|Firmicutes|Clostridia|Clostridiales|Lachnospiraceae|Coprococcus|eutactus	3.87E-05	3.87E-05	0.00588919	0.003874467	0.00123983	0.020883379	3.87E-05	0	0.000619915	0.000116234	0	0.002247191	0.003099574	0	0.000116234	0.000387447	3.87E-05	7.75E-05	3.87E-05	0.000116234	3.87E-05	3.87E-05	0	7.75E-05	3.87E-05	0.000116234	3.87E-05	7.75E-05	0.002673382	7.75E-05	7.75E-05	0.000116234	0	0	3.87E-05	0	0.000154979	3.87E-05	0.000232468	0.000116234	0	3.87E-05	0.014064316	7.75E-05	3.87E-05	7.75E-05	0.000232468	7.75E-05	0.032235568
Bacteria|Firmicutes|Clostridia|Clostridiales|Lachnospiraceae|Defluviitalea	0	0.000116234	0.000309957	0.000619915	3.87E-05	0.000154979	0	0	0.000193723	3.87E-05	7.75E-05	3.87E-05	0.001007361	0.000852383	0.000852383	3.87E-05	0.002712127	0.000116234	0.000193723	3.87E-05	3.87E-05	0.000387447	3.87E-05	0.000193723	0	7.75E-05	3.87E-05	0	0.000116234	0.000154979	0.000116234	0	0	7.75E-05	0.000116234	0	0	0	3.87E-05	0	0	0	7.75E-05	0.003254552	0	0	0.000193723	0.001278574	0
Bacteria|Firmicutes|Clostridia|Clostridiales|Lachnospiraceae|Defluviitalea|saccharophila	0	0.000116234	0.000309957	0.000619915	3.87E-05	0.000154979	0	0	0.000193723	3.87E-05	7.75E-05	3.87E-05	0.001007361	0.000852383	0.000852383	3.87E-05	0.002712127	0.000116234	0.000193723	3.87E-05	3.87E-05	0.000387447	3.87E-05	0.000193723	0	7.75E-05	3.87E-05	0	0.000116234	0.000154979	0.000116234	0	0	7.75E-05	0.000116234	0	0	0	3.87E-05	0	0	0	7.75E-05	0.003254552	0	0	0.000193723	0.001278574	0
Bacteria|Firmicutes|Clostridia|Clostridiales|Lachnospiraceae|Dorea	0.024951569	0.101898489	0.00174351	0.002595893	0.003060829	0.003060829	0.001511042	0.000891127	0.000464936	0.001588532	0.006044169	0.001201085	0.007516466	0.001821	0.00123983	0.007593956	0.001433553	0.000852383	0.005036807	0.001007361	0.000736149	0.002208446	0.001666021	0.001588532	0.005385509	0.001511042	0.001511042	0.002130957	0.006121658	0.004920573	0.00174351	0.001201085	0.011235955	0.000387447	0.002634638	0.006005424	0.002285936	0.00530802	0.000658659	0.009298721	0.001084851	0.001549787	0.000852383	0.007361488	0.002867106	0.001859744	0.000736149	0.001549787	0.000891127
Bacteria|Firmicutes|Clostridia|Clostridiales|Lachnospiraceae|Dorea|formicigenerans	0.000619915	0.000116234	3.87E-05	0.000116234	0.000309957	0.000697404	3.87E-05	3.87E-05	0.000232468	0.000697404	7.75E-05	3.87E-05	0	0.000154979	0.000309957	0.000232468	3.87E-05	0	0.000697404	0.000309957	3.87E-05	0.001084851	0.000116234	3.87E-05	0	0	3.87E-05	0	0.000658659	0	0.000891127	0.000464936	7.75E-05	3.87E-05	0.000736149	0	0.000619915	0.002518404	0	0.002053468	0.000271213	0.000271213	0.000387447	0.000154979	3.87E-05	7.75E-05	0.000193723	0.000387447	0.000426191
Bacteria|Firmicutes|Clostridia|Clostridiales|Lachnospiraceae|Epulopiscium	0	0	0	0	0	0	0	0	0	0	0	0	0	0	0	0	0	0	3.87E-05	0	0	0	0	0	0	0	0	0	3.87E-05	0	0	0	0	0	0	3.87E-05	0	0	0	0	0	0	0	0	0	0	0	0	0
Bacteria|Firmicutes|Clostridia|Clostridiales|Lachnospiraceae|Lachnobacterium	3.87E-05	0	0.000154979	0.007632701	0.000232468	0.001007361	0.000193723	0.000154979	0	3.87E-05	3.87E-05	0.00123983	0.001317319	7.75E-05	0	3.87E-05	7.75E-05	0	0.000154979	0.000116234	3.87E-05	3.87E-05	0.002595893	0	3.87E-05	3.87E-05	0.024602867	3.87E-05	7.75E-05	7.75E-05	7.75E-05	3.87E-05	0	3.87E-05	7.75E-05	0.000271213	0	7.75E-05	0	0	0	0	0.000619915	0	0	7.75E-05	0.002130957	0	0
Bacteria|Firmicutes|Clostridia|Clostridiales|Lachnospiraceae|Lachnospira	0.003254552	0.002557148	0.034211546	0.014529252	0.003332042	0.0094537	0.024060442	0.043858969	0.008175126	0.013134444	0.011623402	0.012708253	0.02305308	0.007361488	0.002053468	0.013560635	0.009221232	0.012204572	0.01003487	0.052808989	0.023866718	0.000736149	0.022549399	0.063967454	0.091902363	0.001084851	0.074970941	0.000852383	0.057574583	0.078031771	0.090352577	0.064044944	0.059085626	0.022316931	0.02777993	0.031809376	0.002595893	0.012785742	0.000697404	0.000813638	0.010925998	0.01418055	0.020340953	0.014645486	0.017822549	0.030259589	0.028554824	0.00116234	0.038512205
Bacteria|Firmicutes|Clostridia|Clostridiales|Lachnospiraceae|Moryella	0	0	0	0	0	0	0	0	0	0	0	0	0	0	0	0	0	3.87E-05	0.000697404	0	0	0	0	0	0	0	0	0	0	3.87E-05	0	0	0	0	0	0	0	0	0	0	0	0	3.87E-05	0	7.75E-05	0	0	0	0
Bacteria|Firmicutes|Clostridia|Clostridiales|Lachnospiraceae|Moryella|indoligenes	0	0	0	0	0	0	0	0	0	0	0	0	0	0	0	0	0	3.87E-05	0.000697404	0	0	0	0	0	0	0	0	0	0	0	0	0	0	0	0	0	0	0	0	0	0	0	3.87E-05	0	7.75E-05	0	0	0	0
Bacteria|Firmicutes|Clostridia|Clostridiales|Lachnospiraceae|Oribacterium	0	0	0	0	0	0	0	0	0	0	0	0	0	0	0	0	0	0	0	0	0	0	0	0	0	0	0	0	0	0	0	0	0	0	0	0	0	0	3.87E-05	3.87E-05	0	0	0	0	0	0	0	0	0
Bacteria|Firmicutes|Clostridia|Clostridiales|Lachnospiraceae|Roseburia	0.004998063	0.008833785	0.021735761	0.012514529	0.001123596	0.031228206	0.04087563	0.056993413	0.005850446	0.010267338	0.005191786	0.021115847	0.00414568	0.017551337	0.007671445	0.032080589	0.002130957	0.026888803	0.037582332	0.018752422	0.044595118	0.001084851	0.032158078	0.01658272	0.078535451	0.000426191	0.036574971	0.00058117	0.018093762	0.091747385	0.038860907	0.041301821	0.001046106	0.00356451	0.015459124	0.010461062	0.004571871	0.025416505	0.001007361	0.020185974	0.026113909	0.008058892	0.019798528	0.010189849	0.001046106	0.022936846	0.027392484	0.002130957	0.032932972
Bacteria|Firmicutes|Clostridia|Clostridiales|Lachnospiraceae|Roseburia|faecis	7.75E-05	0.000387447	0.001201085	0.000542425	0.000193723	0.000387447	0.000348702	0.025997675	0.000891127	0.001937234	0.000154979	0.00174351	0.000426191	0.002208446	0.000891127	0.002712127	0.000116234	0.014103061	0.019876017	0.000154979	0.000503681	7.75E-05	0.007477722	0.003487021	0.017628826	7.75E-05	0.000309957	0	0.002557148	0.006199148	0.008795041	0.013676869	0.000154979	0.001046106	0.004688105	0.000697404	0.000154979	0.002518404	0.000116234	0.000232468	0.00058117	0.002750872	0.001666021	0.00058117	0.000116234	0.002712127	0.010228594	0.000154979	0.001356064
Bacteria|Firmicutes|Clostridia|Clostridiales|Lachnospiraceae|[Ruminococcus]	0.002595893	0.00123983	0.002208446	0.005153041	0.000619915	0.00290585	0.001472298	0.00058117	0.000542425	0.003060829	0.007090275	0.016776443	0.002479659	0.00240217	0.002363425	0.009143743	0.00712902	0.010732274	0.012088338	0.001433553	0.043665246	0.002130957	0.002557148	0.00414568	0.003060829	0.015110422	0.002944595	0.003990701	0.021348315	0.009104998	0.044982565	0.003060829	0.013328167	0.001433553	0.00240217	0.001511042	0.003835723	0.005424254	0.007438977	0.124680356	0.001666021	0.000929872	0.003796978	0.004223169	0.00298334	0.002789616	0.00232468	0.00116234	0.003370787
Bacteria|Firmicutes|Clostridia|Clostridiales|Lachnospiraceae|[Ruminococcus]|gnavus	0.000348702	0.000464936	0.000348702	0.000232468	0.000154979	0.001433553	0.001123596	0.000309957	0.000271213	0.000271213	0.001472298	0.000154979	0.000232468	0.000503681	0.000271213	0.002247191	0.001975978	0.009918636	0.001859744	0.000503681	0.006586594	0.001201085	0.000348702	0.000697404	0.000891127	0.001821	0.001549787	0.002169702	0.0094537	0.006276637	0.000852383	0.001511042	0.012863231	0.000426191	0.001394808	0.000852383	0.001356064	0.00240217	0.007012786	0.056141031	0.000271213	0.000503681	0.000309957	0.001317319	0.001046106	0.000697404	0.001007361	0.000813638	0.000658659
Bacteria|Firmicutes|Clostridia|Clostridiales|Lachnospiraceae|[Ruminococcus]|torques	0.000309957	0	0.000271213	0.000464936	3.87E-05	0	0	0	0	0	0	7.75E-05	0.000193723	0.000116234	0.000154979	0	0	0	0	3.87E-05	0.004765595	0.000154979	3.87E-05	0.000193723	0	0.001394808	0	0.000116234	0.000426191	0	3.87E-05	0	3.87E-05	3.87E-05	7.75E-05	0	0.000154979	0	0	3.87E-05	3.87E-05	0	7.75E-05	3.87E-05	0.000387447	0	0	3.87E-05	0
Bacteria|Firmicutes|Clostridia|Clostridiales|Peptococcaceae	0	0	0.000154979	0.000116234	3.87E-05	0.000309957	0	7.75E-05	0.000271213	0	0	0.000116234	0	3.87E-05	3.87E-05	0.000891127	0.000309957	0	0	0	3.87E-05	3.87E-05	3.87E-05	0	0	0	0	0	0.000154979	0	0	0	0	0	3.87E-05	0	0	0	0	0	0	0	0	0	0	0	0.000154979	0	0
Bacteria|Firmicutes|Clostridia|Clostridiales|Peptococcaceae|rc4-4	0	0	0	7.75E-05	3.87E-05	0.000309957	0	0	0	0	0	0	0	0	0	0	0	0	0	0	0	0	0	0	0	0	0	0	0	0	0	0	0	0	0	0	0	0	0	0	0	0	0	0	0	0	0	0	0
Bacteria|Firmicutes|Clostridia|Clostridiales|Peptostreptococcaceae	0	0	0	0	0	0	0	0	0	0	0	0	0	0	0	0	0	0	0	0	0	0	0	0	0	0	3.87E-05	0	3.87E-05	0.000193723	0.000503681	0	0	0	0	0	0	0	0	0	0	0	0	0	0	0	0	0	0
Bacteria|Firmicutes|Clostridia|Clostridiales|Peptostreptococcaceae|Peptostreptococcus	0	0	0	0	0	0	0	0	0	0	0	0	0	0	0	0	0	0	0	0	0	0	0	0	0	0	0	0	3.87E-05	0	0	0	0	0	0	0	0	0	0	0	0	0	0	0	0	0	0	0	0
Bacteria|Firmicutes|Clostridia|Clostridiales|Peptostreptococcaceae|[Clostridium]	0	0	0	0	0	0	0	0	0	0	0	0	0	0	0	0	0	0	0	0	0	0	0	0	0	0	3.87E-05	0	0	7.75E-05	0.000503681	0	0	0	0	0	0	0	0	0	0	0	0	0	0	0	0	0	0
Bacteria|Firmicutes|Clostridia|Clostridiales|Peptostreptococcaceae|[Clostridium]|bifermentans	0	0	0	0	0	0	0	0	0	0	0	0	0	0	0	0	0	0	0	0	0	0	0	0	0	0	3.87E-05	0	0	0	0.000503681	0	0	0	0	0	0	0	0	0	0	0	0	0	0	0	0	0	0
Bacteria|Firmicutes|Clostridia|Clostridiales|Peptostreptococcaceae|[Clostridium]|sordellii	0	0	0	0	0	0	0	0	0	0	0	0	0	0	0	0	0	0	0	0	0	0	0	0	0	0	0	0	0	7.75E-05	0	0	0	0	0	0	0	0	0	0	0	0	0	0	0	0	0	0	0
Bacteria|Firmicutes|Clostridia|Clostridiales|Ruminococcaceae	0.094808214	0.154552499	0.195156916	0.176830686	0.223208059	0.202014723	0.099263851	0.156954669	0.123556761	0.234211546	0.121580783	0.151685393	0.224176676	0.283494769	0.222316931	0.12479659	0.187175513	0.087989151	0.144633863	0.220767145	0.172297559	0.102867106	0.13308795	0.204494382	0.146997288	0.09294847	0.114916699	0.084540876	0.1621852	0.12661759	0.185858194	0.147500969	0.119178613	0.102518404	0.080588919	0.051879117	0.185780705	0.022510655	0.259240604	0.193917086	0.161604029	0.241495544	0.182138706	0.07222007	0.155559861	0.056722201	0.130685781	0.18880279	0.120263464
Bacteria|Firmicutes|Clostridia|Clostridiales|Ruminococcaceae|Anaerofilum	0	0	3.87E-05	0.000116234	0.000116234	0	0	0	0	0	0	0	0	0	0	0	0	0	0	0	0	0	0	0	3.87E-05	0	0	0	7.75E-05	0	0	0	0	0	0	0	0	0	0	0	0	0	0	0	0	0	0	0	0
Bacteria|Firmicutes|Clostridia|Clostridiales|Ruminococcaceae|Anaerotruncus	0.000154979	0.000116234	0.000232468	7.75E-05	0.000116234	0.000154979	0.000193723	0	7.75E-05	0.000619915	0	0.000116234	0.000658659	0.000116234	0.000542425	0.000116234	0.000309957	0.000271213	3.87E-05	7.75E-05	0.001007361	0.000309957	0.000116234	0.000154979	0.000116234	0.000929872	3.87E-05	0.000116234	3.87E-05	0	3.87E-05	0	0	0	0.000271213	0.000116234	3.87E-05	0	0	0	0	7.75E-05	0.000154979	0.000232468	0	3.87E-05	0	7.75E-05	0
Bacteria|Firmicutes|Clostridia|Clostridiales|Ruminococcaceae|Butyricicoccus	7.75E-05	7.75E-05	7.75E-05	0.000387447	0.000309957	0.000309957	0	3.87E-05	0.000542425	0.000154979	0.000116234	0.000309957	0.000232468	3.87E-05	0.000154979	0.001201085	0.000116234	0.000154979	3.87E-05	0.000426191	0.000154979	0.000697404	0.001046106	0	3.87E-05	0.000154979	0	7.75E-05	0.000348702	3.87E-05	7.75E-05	7.75E-05	0	7.75E-05	3.87E-05	0.000232468	0.000232468	0.000891127	7.75E-05	3.87E-05	0.000193723	0.000116234	0	0	0.000116234	0.000193723	0.000542425	0.000309957	0.000309957
Bacteria|Firmicutes|Clostridia|Clostridiales|Ruminococcaceae|Butyricicoccus|pullicaecorum	7.75E-05	7.75E-05	7.75E-05	0.000387447	0.000309957	0.000309957	0	3.87E-05	0.000542425	0.000154979	0.000116234	0.000309957	0.000232468	3.87E-05	0.000154979	0.001201085	0.000116234	0.000154979	3.87E-05	0.000426191	0.000154979	0.000697404	0.001046106	0	3.87E-05	0.000154979	0	7.75E-05	0.000348702	3.87E-05	7.75E-05	7.75E-05	0	7.75E-05	3.87E-05	0.000232468	0.000232468	0.000891127	7.75E-05	3.87E-05	0.000193723	0.000116234	0	0	0.000116234	0.000193723	0.000542425	0.000309957	0.000309957
Bacteria|Firmicutes|Clostridia|Clostridiales|Ruminococcaceae|Clostridium	3.87E-05	0	0.000116234	0.000348702	0.000116234	0.000309957	0	0	0	0	0	3.87E-05	0	0	0	0	0	0	0	0	0	0	0	0	0	0	0	0	0	0	0	0	0	0	0	0	0	0	0	0	0	0	0	0	3.87E-05	0	0	0	0
Bacteria|Firmicutes|Clostridia|Clostridiales|Ruminococcaceae|Clostridium|methylpentosum	3.87E-05	0	0.000116234	0.000348702	0.000116234	0.000309957	0	0	0	0	0	3.87E-05	0	0	0	0	0	0	0	0	0	0	0	0	0	0	0	0	0	0	0	0	0	0	0	0	0	0	0	0	0	0	0	0	3.87E-05	0	0	0	0
Bacteria|Firmicutes|Clostridia|Clostridiales|Ruminococcaceae|Faecalibacterium	0.030259589	0.08988764	0.089151492	0.069469198	0.026268888	0.028089888	0.03366912	0.136846184	0.043936459	0.104688105	0.089577683	0.036536226	0.039364587	0.08051143	0.028671058	0.085586982	0.159938009	0.050639287	0.097791554	0.204998063	0.02777993	0.008717551	0.051917861	0.14261914	0.077373111	0.072839985	0.034482759	0.077140643	0.123285548	0.119876017	0.176481984	0.11476172	0.111933359	0.058155754	0.049631926	0.028709802	0.162611391	0.015846571	0.251259202	0.186594343	0.123595506	0.157187137	0.07570709	0.02313057	0.029368462	0.024370399	0.080007749	0.171871368	0.064044944
Bacteria|Firmicutes|Clostridia|Clostridiales|Ruminococcaceae|Faecalibacterium|prausnitzii	0.029678419	0.08822162	0.085935684	0.066447114	0.024835335	0.027431228	0.032313057	0.134792716	0.04320031	0.101898489	0.088764045	0.035683843	0.03789229	0.078961643	0.027469973	0.084850833	0.157807052	0.049980628	0.096396745	0.203487021	0.027353739	0.008523828	0.050406819	0.14079814	0.076481984	0.072181325	0.034366525	0.07686943	0.122200697	0.118713677	0.174970941	0.113173189	0.11061604	0.057845796	0.048857032	0.028012398	0.161061604	0.015652848	0.245796203	0.181751259	0.122394421	0.153583882	0.075048431	0.02247191	0.02894227	0.024021697	0.078845409	0.169856645	0.063037582
Bacteria|Firmicutes|Clostridia|Clostridiales|Ruminococcaceae|Oscillospira	0.031228206	0.03316544	0.029794653	0.049012011	0.116931422	0.107400232	0.045408756	0.008407594	0.03672995	0.052034095	0.005850446	0.063734986	0.111739636	0.022588144	0.108446339	0.016970167	0.014064316	0.02960093	0.014800465	0.012049593	0.025571484	0.059744285	0.036962418	0.017551337	0.007555211	0.016776443	0.004881829	0.004494382	0.018597443	0.003680744	0.001356064	0.005114297	0.005346765	0.030065866	0.013056955	0.011042232	0.016853933	0.000387447	0.001588532	0.001433553	0.011545912	0.056760945	0.040526928	0.01898489	0.073304921	0.008020147	0.020883379	0.010887253	0.009996126
Bacteria|Firmicutes|Clostridia|Clostridiales|Ruminococcaceae|Oscillospira|guilliermondii	0	0	0	0	0	3.87E-05	0	0	0	0	0	0	0	0	3.87E-05	0	0	0	0	0	0	0	0	0	0	0	0	0	0	0	0	0	0	0	0	0	0	0	0	0	0	0	0	0	0	0	0	0	0
Bacteria|Firmicutes|Clostridia|Clostridiales|Ruminococcaceae|Ruminococcus	0.008136381	0.0283611	0.008368849	0.016737699	0.006896552	0.00472685	0.011313444	0.01003487	0.021929485	0.058736924	0.019759783	0.008833785	0.015885316	0.117435103	0.009724913	0.01061604	0.011468423	0.005269275	0.023905463	0.001046106	0.00472685	0.027005037	0.012824487	0.036110035	0.020224719	0.000542425	0.072568772	0.00123983	0.008717551	0.000929872	0.005540488	0.025184037	0.000542425	0.000813638	0.014413018	0.009724913	0.003641999	0.000619915	0.005734212	0.001394808	0.007632701	0.013560635	0.014141806	0.025145293	0.004765595	0.005191786	0.003835723	0.002789616	0.022239442
Bacteria|Firmicutes|Clostridia|Clostridiales|Ruminococcaceae|Ruminococcus|bromii	0.004494382	0.008446339	0.002712127	0.000736149	0.000271213	0.000154979	0.006276637	0.003332042	0.000154979	0.003487021	0.018481209	0.000193723	0.000387447	0.065943433	0.000503681	0.000503681	0.000271213	0.001937234	0.017977528	0.000193723	0.000232468	0.025106548	0.001821	0.017435103	0.004455637	0.000232468	0.051375436	0.000154979	0.000193723	0.000271213	0.004378148	0.0094537	0.000193723	0.000271213	0.012746997	0.005734212	0.000193723	0.000348702	0.005230531	0.000116234	0.00298334	0.00887253	0.001511042	0.021929485	0.000426191	0.001356064	0.000503681	0.000116234	0.003138318
Bacteria|Firmicutes|Clostridia|Clostridiales|Ruminococcaceae|Ruminococcus|callidus	3.87E-05	0.000154979	0.000271213	0.000658659	7.75E-05	0	0	0.00298334	7.75E-05	0.003060829	0	3.87E-05	0	0.000464936	7.75E-05	0.000464936	0	0.000232468	3.87E-05	0	0.001472298	0	0.000232468	0.004571871	0.00705153	0	0.000736149	3.87E-05	0.001472298	3.87E-05	0	0.000736149	3.87E-05	0	0	0	3.87E-05	0	0	0	0	0	3.87E-05	0.000852383	0	0.000736149	0	0	0.000154979
Bacteria|Firmicutes|Clostridia|Clostridiales|Ruminococcaceae|Ruminococcus|flavefaciens	0	0.000348702	3.87E-05	0	0.00058117	0	7.75E-05	0.00298334	0.000116234	0.003022084	3.87E-05	0.000271213	3.87E-05	3.87E-05	0.000116234	0.000929872	3.87E-05	0.000154979	0.000116234	0	0.001821	3.87E-05	0.000193723	0.005346765	3.87E-05	0	3.87E-05	0	0.000154979	3.87E-05	7.75E-05	0.000929872	0	0	0	7.75E-05	0	0	0	3.87E-05	0	0	7.75E-05	0.000736149	3.87E-05	0.000426191	3.87E-05	3.87E-05	0.000464936
Bacteria|Firmicutes|Clostridia|Clostridiales|Ruminococcaceae|Sporobacter	0	0	0	0	7.75E-05	0	3.87E-05	0	3.87E-05	0	0	0	0	0	0	0	0	0	0	0	0	0	3.87E-05	0	0	0	0	0	0	0	0	0	0	0	0	0	0	0	0	0	0	0	0	0	0	0	0	0	0
Bacteria|Firmicutes|Clostridia|Clostridiales|Ruminococcaceae|Sporobacter|termitidis	0	0	0	0	7.75E-05	0	3.87E-05	0	3.87E-05	0	0	0	0	0	0	0	0	0	0	0	0	0	3.87E-05	0	0	0	0	0	0	0	0	0	0	0	0	0	0	0	0	0	0	0	0	0	0	0	0	0	0
Bacteria|Firmicutes|Clostridia|Clostridiales|Veillonellaceae	0.011623402	0.072994963	0.025532739	0.048702053	0.120108485	0.077838047	0.092561023	0.060519179	0.067919411	0.087872917	0.049205734	0.042541651	0.02479659	0.026191399	0.311080976	0.112282061	0.056257265	0.16327005	0.014684231	0.0679969	0.001511042	0.095156916	0.029174738	0.053855095	0.077954281	0.12785742	0.054746222	0.068578071	0.046997288	0.055366137	0.064626114	0.025145293	0.074273537	0.130143355	0.175552112	0.126927547	0.036458737	0.01177838	0.024757846	0.01476172	0.055908563	0.081751259	0.089848896	0.295699341	0.073576133	0.029290972	0.018674932	0.049593181	0.013676869
Bacteria|Firmicutes|Clostridia|Clostridiales|Veillonellaceae|Acidaminococcus	0	0	0.000116234	7.75E-05	0	0.000348702	0.000387447	3.87E-05	7.75E-05	7.75E-05	0.000154979	0	3.87E-05	3.87E-05	0	0.000154979	0	0.01658272	0	7.75E-05	0	3.87E-05	0	3.87E-05	0	3.87E-05	3.87E-05	3.87E-05	3.87E-05	0.007245254	3.87E-05	3.87E-05	0	7.75E-05	7.75E-05	7.75E-05	0	0	0	0	0	3.87E-05	3.87E-05	7.75E-05	7.75E-05	0	0	0	0
Bacteria|Firmicutes|Clostridia|Clostridiales|Veillonellaceae|Dialister	0.000426191	0.071290198	0.000929872	0.045215033	0.119294847	0.000503681	0.033707865	0.057535839	0.000774893	0.084269663	0.000154979	0.036032546	0.000697404	0.004300659	0.305656722	0.001046106	0.055521116	0.005346765	0.000852383	0.000813638	0.000348702	0.093994576	0.011933359	0.039829523	0.074351027	0.000309957	0.000232468	0.000309957	0.009027509	0.000426191	0.03432778	0.000619915	0.000348702	0.00058117	0.046299884	0.000813638	0.000736149	0.000271213	0.000542425	0.001007361	0.000619915	0.001356064	0.018016273	0.00414568	0.00058117	0.00058117	0.00116234	0.000891127	0.009957381
Bacteria|Firmicutes|Clostridia|Clostridiales|Veillonellaceae|Megamonas	0.000116234	0.000309957	0.000193723	0.000116234	3.87E-05	0.025184037	0.000154979	0.000271213	0.023556761	0.000154979	0.000154979	0.000193723	0.000193723	0.000193723	0.000271213	0.000309957	0.000116234	0.009724913	0.000271213	0.057535839	0.000193723	0.000232468	0.005772956	0.000348702	0.000464936	0.000387447	0.000309957	7.75E-05	0.025029059	0.000542425	0.000697404	0.000116234	0.000464936	0.111700891	0.000387447	0.02313057	0.000309957	0.000271213	0.000503681	0.000348702	0.000309957	0.063425029	0.000309957	0.245641224	0.000542425	0.018713677	0.004455637	0.000464936	0.000464936
Bacteria|Firmicutes|Clostridia|Clostridiales|Veillonellaceae|Megasphaera	0.000116234	0.000116234	3.87E-05	0.000154979	0.000232468	0	0.057807052	0.000116234	3.87E-05	7.75E-05	7.75E-05	0.000154979	3.87E-05	0.000116234	0.000232468	0.000154979	0.000193723	0.110151104	0.000154979	0.00116234	7.75E-05	0.000387447	0.000193723	0.000116234	0.000193723	3.87E-05	0.000232468	0.004455637	0.000193723	0.000348702	0.000464936	3.87E-05	7.75E-05	0.000271213	0.000309957	0.000426191	3.87E-05	0	0	0	0.000116234	0.000116234	0.000271213	0.000116234	0.000232468	0.000116234	0	0	3.87E-05
Bacteria|Firmicutes|Clostridia|Clostridiales|Veillonellaceae|Phascolarctobacterium	0.010925998	0.000658659	0.024137931	0.002828361	0.000232468	0.051607904	0.000232468	0.000309957	0.043316544	0.002867106	0.048314607	0.005385509	0.023750484	0.020573421	0.004571871	0.082332429	0.000154979	0.021348315	0.01301821	0.007206509	0	0.000193723	0.010809764	0.011003487	0.001898489	0.121077102	0.052692755	0.055249903	0.008368849	0.004223169	0.000736149	0.023827974	0.069507943	0.017047656	0.122394421	0.062998838	0.035218907	0.011003487	0.000154979	0.011894614	0.054010074	0.01658272	0.067803177	0.045331267	0.068849283	0.009221232	0.012863231	0.044866331	0.000503681
Bacteria|Firmicutes|Clostridia|Clostridiales|Veillonellaceae|Veillonella	3.87E-05	0.000619915	0.000116234	0.000232468	0.000309957	0.000193723	0.000271213	0.002247191	0.000154979	0.000426191	0.000348702	0.000774893	7.75E-05	0.000968617	0.000271213	0.028283611	0.000271213	0.000116234	0.000387447	0.001201085	0.000891127	0.000309957	0.000464936	0.002518404	0.001046106	0.006005424	0.00123983	0.008446339	0.004339403	0.042580395	0.0283611	0.000503681	0.003874467	0.000387447	0.006082914	0.039480821	0.000154979	0.000232468	0.023556761	0.001511042	0.000813638	0.000232468	0.003409531	0.000387447	0.003293297	0.000658659	0.000193723	0.003370787	0.002712127
Bacteria|Firmicutes|Clostridia|Clostridiales|Veillonellaceae|Veillonella|dispar	3.87E-05	0.000619915	0.000116234	0.000232468	0.000309957	0.000193723	0.000271213	0.002247191	0.000154979	0.000426191	0.000348702	0.000774893	7.75E-05	0.000968617	0.000271213	0.028283611	0.000271213	0.000116234	0.000387447	0.001201085	0.000891127	0.000309957	0.000464936	0.002518404	0.001046106	0.006005424	0.00123983	0.008446339	0.004339403	0.042580395	0.0283611	0.000503681	0.003874467	0.000387447	0.006082914	0.039480821	0.000154979	0.000232468	0.023556761	0.001511042	0.000813638	0.000232468	0.003409531	0.000387447	0.003293297	0.000658659	0.000193723	0.003370787	0.002712127
Bacteria|Firmicutes|Clostridia|Clostridiales|[Mogibacteriaceae]	0.000348702	0	0.00058117	0.000232468	0.000774893	0.000271213	0.000116234	0	7.75E-05	0	3.87E-05	0.000348702	0.000271213	7.75E-05	0.000232468	0.000309957	3.87E-05	0.000193723	0.000154979	3.87E-05	0	3.87E-05	0.000387447	0	7.75E-05	0	0	0	0.000542425	3.87E-05	0	3.87E-05	0	0.000116234	0	0	0	0	0	0	7.75E-05	0.000542425	0.000309957	0.000154979	0.000116234	7.75E-05	7.75E-05	0	7.75E-05
Bacteria|Firmicutes|Clostridia|Clostridiales|[Mogibacteriaceae]|Mogibacterium	0	0	0	0	0	0	0	0	0	0	3.87E-05	0	0	0	0	0	0	0	0	0	0	0	0	0	0	0	0	0	0	3.87E-05	0	0	0	0	0	0	0	0	0	0	0	0	0	0	0	0	0	0	0
Bacteria|Firmicutes|Clostridia|Clostridiales|[Tissierellaceae]	3.87E-05	0.000542425	3.87E-05	0.000154979	0	0	3.87E-05	0	3.87E-05	0.000309957	7.75E-05	0.000116234	0	3.87E-05	0.000193723	7.75E-05	7.75E-05	0.000387447	0.001549787	0	0	3.87E-05	0	3.87E-05	0	0	3.87E-05	0	0.000426191	3.87E-05	7.75E-05	3.87E-05	0	0	0	0	0.000154979	0	3.87E-05	0.000542425	3.87E-05	3.87E-05	3.87E-05	3.87E-05	0.000464936	0.000116234	0.000154979	0	0.000154979
Bacteria|Firmicutes|Clostridia|Clostridiales|[Tissierellaceae]|1-68	0	0	0	0	0	0	0	0	0	0.000116234	0	0	0	0	0	3.87E-05	0	0	0.000116234	0	0	3.87E-05	0	0	0	0	0	0	7.75E-05	0	0	0	0	0	0	0	7.75E-05	0	0	0	0	0	0	0	0	0	0.000116234	0	0
Bacteria|Firmicutes|Clostridia|Clostridiales|[Tissierellaceae]|Anaerococcus	0	0	0	3.87E-05	0	0	0	0	0	0	0	0	0	0	3.87E-05	0	0	0	0	0	0	0	0	0	0	0	0	0	0	0	0	0	0	0	0	0	0	0	0	0	0	0	0	0	0	0	0	0	3.87E-05
Bacteria|Firmicutes|Clostridia|Clostridiales|[Tissierellaceae]|Finegoldia	0	3.87E-05	0	0	0	0	0	0	3.87E-05	0	0	0	0	0	0	0	0	0	0	0	0	0	0	0	0	0	0	0	0	0	0	0	0	0	0	0	3.87E-05	0	3.87E-05	0.000193723	0	0	0	0	0	0	0	0	0
Bacteria|Firmicutes|Clostridia|Clostridiales|[Tissierellaceae]|Parvimonas	0	0.000154979	0	7.75E-05	0	0	0	0	0	0	0	0	0	0	0	0	0	0.000116234	0.000193723	0	0	0	0	0	0	0	0	0	3.87E-05	0	7.75E-05	0	0	0	0	0	0	0	0	0.000154979	0	3.87E-05	3.87E-05	0	0.000232468	0	0	0	3.87E-05
Bacteria|Firmicutes|Clostridia|Clostridiales|[Tissierellaceae]|Peptoniphilus	0	3.87E-05	0	0	0	0	0	0	0	3.87E-05	7.75E-05	0	0	0	7.75E-05	3.87E-05	3.87E-05	0.000116234	0.000193723	0	0	0	0	3.87E-05	0	0	3.87E-05	0	0.000193723	3.87E-05	0	3.87E-05	0	0	0	0	3.87E-05	0	0	0.000154979	3.87E-05	0	0	0	7.75E-05	0	3.87E-05	0	7.75E-05
Bacteria|Firmicutes|Clostridia|Clostridiales|[Tissierellaceae]|WAL_1855D	3.87E-05	0.000309957	3.87E-05	3.87E-05	0	0	3.87E-05	0	0	0.000154979	0	0.000116234	0	3.87E-05	7.75E-05	0	3.87E-05	0.000154979	0.001046106	0	0	0	0	0	0	0	0	0	0.000116234	0	0	0	0	0	0	0	0	0	0	3.87E-05	0	0	0	3.87E-05	0.000154979	0.000116234	0	0	0
Bacteria|Firmicutes|Clostridia|SHA-98	3.87E-05	0	0	0	0	0	0	0	0	0	0	0.000154979	0	0	0	0	0	0	0	0	3.87E-05	0	3.87E-05	0	0	0	0	0	0	0	0	0	0	0	0	0	0	0	0	0	0	3.87E-05	0	0	0	0	0	0	0
Bacteria|Firmicutes|Erysipelotrichi	0.009686168	0.00356451	0.000852383	0.000929872	0.015071678	0.000774893	0.000968617	0.000116234	0.002363425	0.001356064	0.007322743	0.000309957	0.002789616	0.001084851	0.001356064	0.002247191	0.000852383	0.000464936	0.001627276	0.000542425	0.000658659	0.00123983	0.001549787	0.000387447	0.001317319	0.000736149	0.000619915	0.000232468	0.007671445	3.87E-05	0.000116234	0.000736149	0.000116234	0.001278574	0.000193723	0.000271213	0.013948082	0.000697404	0.000193723	0.023363038	0.000271213	0.001394808	0.000193723	0.000348702	0.00116234	0.000813638	0.000736149	0.003913212	0.000852383
Bacteria|Firmicutes|Erysipelotrichi|Erysipelotrichales	0.009686168	0.00356451	0.000852383	0.000929872	0.015071678	0.000774893	0.000968617	0.000116234	0.002363425	0.001356064	0.007322743	0.000309957	0.002789616	0.001084851	0.001356064	0.002247191	0.000852383	0.000464936	0.001627276	0.000542425	0.000658659	0.00123983	0.001549787	0.000387447	0.001317319	0.000736149	0.000619915	0.000232468	0.007671445	3.87E-05	0.000116234	0.000736149	0.000116234	0.001278574	0.000193723	0.000271213	0.013948082	0.000697404	0.000193723	0.023363038	0.000271213	0.001394808	0.000193723	0.000348702	0.00116234	0.000813638	0.000736149	0.003913212	0.000852383
Bacteria|Firmicutes|Erysipelotrichi|Erysipelotrichales|Erysipelotrichaceae	0.009686168	0.00356451	0.000852383	0.000929872	0.015071678	0.000774893	0.000968617	0.000116234	0.002363425	0.001356064	0.007322743	0.000309957	0.002789616	0.001084851	0.001356064	0.002247191	0.000852383	0.000464936	0.001627276	0.000542425	0.000658659	0.00123983	0.001549787	0.000387447	0.001317319	0.000736149	0.000619915	0.000232468	0.007671445	3.87E-05	0.000116234	0.000736149	0.000116234	0.001278574	0.000193723	0.000271213	0.013948082	0.000697404	0.000193723	0.023363038	0.000271213	0.001394808	0.000193723	0.000348702	0.00116234	0.000813638	0.000736149	0.003913212	0.000852383
Bacteria|Firmicutes|Erysipelotrichi|Erysipelotrichales|Erysipelotrichaceae|Bulleidia	0	7.75E-05	0	0	0	0	0	0	0	0	0	0	0	0	7.75E-05	0	0	0	0	0	0	0	0	0	0	0	0	0	0	0	0	0	0	0	0	0	0	0	0	3.87E-05	0	3.87E-05	0	0	0	0	0	0	0
Bacteria|Firmicutes|Erysipelotrichi|Erysipelotrichales|Erysipelotrichaceae|Bulleidia|moorei	0	7.75E-05	0	0	0	0	0	0	0	0	0	0	0	0	7.75E-05	0	0	0	0	0	0	0	0	0	0	0	0	0	0	0	0	0	0	0	0	0	0	0	0	3.87E-05	0	3.87E-05	0	0	0	0	0	0	0
Bacteria|Firmicutes|Erysipelotrichi|Erysipelotrichales|Erysipelotrichaceae|Catenibacterium	0	0	0	0	0	0	0	0	0.001511042	0	3.87E-05	0	0	0	0	0	0	0	0	0	0	0	0	0	0	0	0	0	0	0	0	0	0	0	0	0	0	0	0	0	0	0	0	0	0	0	0.000116234	0	0
Bacteria|Firmicutes|Erysipelotrichi|Erysipelotrichales|Erysipelotrichaceae|Clostridium	0	0.000348702	0	3.87E-05	0	0	7.75E-05	0	0	3.87E-05	0	0	0	0	0	0	3.87E-05	3.87E-05	0.000464936	0	0	0	0	0	0	0.000309957	0	7.75E-05	3.87E-05	0	0	0	0.000116234	0	0	0	0.003060829	3.87E-05	7.75E-05	3.87E-05	0	0	0	3.87E-05	0.000658659	0	3.87E-05	0.000774893	0
Bacteria|Firmicutes|Erysipelotrichi|Erysipelotrichales|Erysipelotrichaceae|Clostridium|saccharogumia	0	0.000348702	0	3.87E-05	0	0	7.75E-05	0	0	3.87E-05	0	0	0	0	0	0	3.87E-05	3.87E-05	0.000464936	0	0	0	0	0	0	0.000309957	0	7.75E-05	3.87E-05	0	0	0	0.000116234	0	0	0	0.003060829	3.87E-05	7.75E-05	3.87E-05	0	0	0	3.87E-05	0.000658659	0	3.87E-05	0.000774893	0
Bacteria|Firmicutes|Erysipelotrichi|Erysipelotrichales|Erysipelotrichaceae|Coprobacillus	0.008058892	3.87E-05	0	3.87E-05	0	0.000232468	3.87E-05	0	0	0.000116234	3.87E-05	0	3.87E-05	0.000193723	3.87E-05	0	3.87E-05	3.87E-05	0	0	0	0.000271213	0.000309957	3.87E-05	0	0	0	0	0	0	3.87E-05	0	0	0	0	7.75E-05	0	3.87E-05	3.87E-05	0	0	7.75E-05	0	0.000116234	0.000387447	0.000116234	3.87E-05	0	0
Bacteria|Firmicutes|Erysipelotrichi|Erysipelotrichales|Erysipelotrichaceae|Holdemania	0.000271213	0.000426191	0.000232468	0.000116234	0.000116234	0.000154979	7.75E-05	0	3.87E-05	0.000542425	0	0.000154979	0.001859744	0.000232468	0.000813638	0.000193723	3.87E-05	3.87E-05	0.000271213	0	0	0.000542425	0.000271213	0.000154979	7.75E-05	7.75E-05	0.000193723	7.75E-05	0.000154979	3.87E-05	3.87E-05	3.87E-05	0	3.87E-05	0.000116234	0.000154979	3.87E-05	0	0	0	0	0.000116234	0	0.000193723	3.87E-05	3.87E-05	3.87E-05	0	7.75E-05
Bacteria|Firmicutes|Erysipelotrichi|Erysipelotrichales|Erysipelotrichaceae|[Eubacterium]	0.000736149	0.002440914	0.000154979	0	0.01483921	7.75E-05	0.000697404	7.75E-05	0.000426191	7.75E-05	3.87E-05	0.000116234	7.75E-05	3.87E-05	0.000154979	0.000232468	0.000619915	0.000309957	0.000736149	0.000232468	0.000348702	0.000116234	0.000154979	7.75E-05	3.87E-05	0.000309957	7.75E-05	7.75E-05	0.001549787	0	0	0	0	0.000193723	3.87E-05	3.87E-05	0.002169702	0.000426191	3.87E-05	3.87E-05	0	7.75E-05	3.87E-05	0	0	0	0.000271213	0.000154979	3.87E-05
Bacteria|Firmicutes|Erysipelotrichi|Erysipelotrichales|Erysipelotrichaceae|[Eubacterium]|biforme	3.87E-05	0	0	0	0.01483921	3.87E-05	7.75E-05	3.87E-05	0.000387447	3.87E-05	0	0	3.87E-05	3.87E-05	0.000116234	0	0	3.87E-05	0	0.000154979	7.75E-05	7.75E-05	7.75E-05	7.75E-05	3.87E-05	0	7.75E-05	0	0.001433553	0	0	0	0	0	0	0	0	0.000426191	0	0	0	7.75E-05	0	0	0	0	0.000271213	0	0
Bacteria|Firmicutes|Erysipelotrichi|Erysipelotrichales|Erysipelotrichaceae|[Eubacterium]|dolichum	0.000697404	0.002440914	0.000154979	0	0	3.87E-05	0.000619915	3.87E-05	3.87E-05	3.87E-05	3.87E-05	0.000116234	3.87E-05	0	3.87E-05	0.000232468	0.000619915	0.000271213	0.000736149	7.75E-05	0.000271213	3.87E-05	7.75E-05	0	0	0.000309957	0	7.75E-05	3.87E-05	0	0	0	0	0.000193723	3.87E-05	3.87E-05	0.002169702	0	3.87E-05	3.87E-05	0	0	0	0	0	0	0	0.000154979	3.87E-05
Bacteria|Firmicutes|Erysipelotrichi|Erysipelotrichales|Erysipelotrichaceae|cc_115	0	0	0	0.000154979	0	0	0	0	0	0	0	0	0	0	0	0	7.75E-05	0	0	0	0	0	0	0	0	0	0	0	0	0	0	0	0	0	0	0	0	0	0	0	0	0	0	0	0	0	0	0	0
Bacteria|Fusobacteria	0	0	0	3.87E-05	0	0	0.000154979	7.75E-05	0	0.000154979	0.011623402	0	3.87E-05	3.87E-05	0.000736149	3.87E-05	0.000852383	0.000387447	7.75E-05	3.87E-05	0	0	3.87E-05	3.87E-05	0	0.000232468	0.000193723	0.161332817	0.000232468	0.004261914	0.000348702	0.000193723	3.87E-05	0.000154979	0.033320418	0.000116234	0.000232468	0.155094924	0.000503681	0.131576908	0.000116234	0.000232468	0.000464936	7.75E-05	0.000348702	0.000232468	0.000232468	0.000271213	0.000387447
Bacteria|Fusobacteria|Fusobacteriia	0	0	0	3.87E-05	0	0	0.000154979	7.75E-05	0	0.000154979	0.011623402	0	3.87E-05	3.87E-05	0.000736149	3.87E-05	0.000852383	0.000387447	7.75E-05	3.87E-05	0	0	3.87E-05	3.87E-05	0	0.000232468	0.000193723	0.161332817	0.000232468	0.004261914	0.000348702	0.000193723	3.87E-05	0.000154979	0.033320418	0.000116234	0.000232468	0.155094924	0.000503681	0.131576908	0.000116234	0.000232468	0.000464936	7.75E-05	0.000348702	0.000232468	0.000232468	0.000271213	0.000387447
Bacteria|Fusobacteria|Fusobacteriia|Fusobacteriales	0	0	0	3.87E-05	0	0	0.000154979	7.75E-05	0	0.000154979	0.011623402	0	3.87E-05	3.87E-05	0.000736149	3.87E-05	0.000852383	0.000387447	7.75E-05	3.87E-05	0	0	3.87E-05	3.87E-05	0	0.000232468	0.000193723	0.161332817	0.000232468	0.004261914	0.000348702	0.000193723	3.87E-05	0.000154979	0.033320418	0.000116234	0.000232468	0.155094924	0.000503681	0.131576908	0.000116234	0.000232468	0.000464936	7.75E-05	0.000348702	0.000232468	0.000232468	0.000271213	0.000387447
Bacteria|Fusobacteria|Fusobacteriia|Fusobacteriales|Fusobacteriaceae	0	0	0	3.87E-05	0	0	0.000154979	7.75E-05	0	0.000154979	0.011623402	0	3.87E-05	3.87E-05	0.000736149	3.87E-05	0.000852383	0.000232468	7.75E-05	3.87E-05	0	0	3.87E-05	3.87E-05	0	0.000232468	0.000193723	0.161294072	7.75E-05	0.004261914	0.000309957	0.000193723	3.87E-05	0.000154979	0.033320418	0.000116234	0.000232468	0.155094924	0.000503681	0.131576908	0.000116234	0.000232468	0.000193723	7.75E-05	3.87E-05	0.000232468	0.000193723	0.000271213	0.000309957
Bacteria|Fusobacteria|Fusobacteriia|Fusobacteriales|Fusobacteriaceae|Fusobacterium	0	0	0	3.87E-05	0	0	0.000154979	7.75E-05	0	0.000154979	0.011507168	0	3.87E-05	3.87E-05	0.000736149	3.87E-05	0.000813638	0.000232468	7.75E-05	3.87E-05	0	0	3.87E-05	3.87E-05	0	0.000193723	0.000193723	0.160596668	7.75E-05	0.004223169	0.000271213	0.000193723	3.87E-05	0.000154979	0.033320418	0.000116234	0.000193723	0.154629988	0.000503681	0.131421929	0.000116234	0.000232468	0.000193723	7.75E-05	3.87E-05	0.000232468	0.000193723	0.000271213	0.000309957
Bacteria|Fusobacteria|Fusobacteriia|Fusobacteriales|Leptotrichiaceae	0	0	0	0	0	0	0	0	0	0	0	0	0	0	0	0	0	0.000154979	0	0	0	0	0	0	0	0	0	3.87E-05	0.000154979	0	3.87E-05	0	0	0	0	0	0	0	0	0	0	0	0.000271213	0	0.000309957	0	3.87E-05	0	7.75E-05
Bacteria|Fusobacteria|Fusobacteriia|Fusobacteriales|Leptotrichiaceae|Leptotrichia	0	0	0	0	0	0	0	0	0	0	0	0	0	0	0	0	0	0	0	0	0	0	0	0	0	0	0	3.87E-05	0.000154979	0	3.87E-05	0	0	0	0	0	0	0	0	0	0	0	0	0	0	0	0	0	7.75E-05
Bacteria|Fusobacteria|Fusobacteriia|Fusobacteriales|Leptotrichiaceae|Sneathia	0	0	0	0	0	0	0	0	0	0	0	0	0	0	0	0	0	0	0	0	0	0	0	0	0	0	0	0	0	0	0	0	0	0	0	0	0	0	0	0	0	0	0.000271213	0	0.000309957	0	3.87E-05	0	0
Bacteria|Lentisphaerae	0	0	0.000193723	0	0.000116234	0	0	0	0	0	0	0	0	3.87E-05	0	0	0	0	0	0	0	0	0	0	0	0	0	0	0	0	0	0	0	0	0	0	0	0	0	0	0	0	0	0	0	0	0	0	0.000154979
Bacteria|Lentisphaerae|[Lentisphaeria]	0	0	0.000193723	0	0.000116234	0	0	0	0	0	0	0	0	3.87E-05	0	0	0	0	0	0	0	0	0	0	0	0	0	0	0	0	0	0	0	0	0	0	0	0	0	0	0	0	0	0	0	0	0	0	0.000154979
Bacteria|Lentisphaerae|[Lentisphaeria]|Victivallales	0	0	0.000193723	0	0.000116234	0	0	0	0	0	0	0	0	3.87E-05	0	0	0	0	0	0	0	0	0	0	0	0	0	0	0	0	0	0	0	0	0	0	0	0	0	0	0	0	0	0	0	0	0	0	0.000154979
Bacteria|Lentisphaerae|[Lentisphaeria]|Victivallales|Victivallaceae	0	0	0.000193723	0	0.000116234	0	0	0	0	0	0	0	0	3.87E-05	0	0	0	0	0	0	0	0	0	0	0	0	0	0	0	0	0	0	0	0	0	0	0	0	0	0	0	0	0	0	0	0	0	0	0.000154979
Bacteria|Lentisphaerae|[Lentisphaeria]|Victivallales|Victivallaceae|Victivallis	0	0	0.000193723	0	0.000116234	0	0	0	0	0	0	0	0	3.87E-05	0	0	0	0	0	0	0	0	0	0	0	0	0	0	0	0	0	0	0	0	0	0	0	0	0	0	0	0	0	0	0	0	0	0	0.000154979
Bacteria|Lentisphaerae|[Lentisphaeria]|Victivallales|Victivallaceae|Victivallis|vadensis	0	0	0.000193723	0	0.000116234	0	0	0	0	0	0	0	0	3.87E-05	0	0	0	0	0	0	0	0	0	0	0	0	0	0	0	0	0	0	0	0	0	0	0	0	0	0	0	0	0	0	0	0	0	0	0.000154979
Bacteria|Planctomycetes	0	0	0	0	0	0	0	0	0	0	0	0	0	0	0	0	0	0	0	0	0	0	0	0	0	0	0	0	0	0	0	0	0	0	0	0	0	0	0	0	7.75E-05	0	0	0	0	0	0	0	0
Bacteria|Planctomycetes|Planctomycetia	0	0	0	0	0	0	0	0	0	0	0	0	0	0	0	0	0	0	0	0	0	0	0	0	0	0	0	0	0	0	0	0	0	0	0	0	0	0	0	0	7.75E-05	0	0	0	0	0	0	0	0
Bacteria|Planctomycetes|Planctomycetia|Gemmatales	0	0	0	0	0	0	0	0	0	0	0	0	0	0	0	0	0	0	0	0	0	0	0	0	0	0	0	0	0	0	0	0	0	0	0	0	0	0	0	0	7.75E-05	0	0	0	0	0	0	0	0
Bacteria|Planctomycetes|Planctomycetia|Gemmatales|Gemmataceae	0	0	0	0	0	0	0	0	0	0	0	0	0	0	0	0	0	0	0	0	0	0	0	0	0	0	0	0	0	0	0	0	0	0	0	0	0	0	0	0	7.75E-05	0	0	0	0	0	0	0	0
Bacteria|Planctomycetes|Planctomycetia|Gemmatales|Gemmataceae|Gemmata	0	0	0	0	0	0	0	0	0	0	0	0	0	0	0	0	0	0	0	0	0	0	0	0	0	0	0	0	0	0	0	0	0	0	0	0	0	0	0	0	7.75E-05	0	0	0	0	0	0	0	0
Bacteria|Proteobacteria	0.099031383	0.114529252	0.024564122	0.019759783	0.011972104	0.014606742	0.065555986	0.041301821	0.013483146	0.087485471	0.055327392	0.012204572	0.039364587	0.035761333	0.01774506	0.029329717	0.021697017	0.09403332	0.089190236	0.072956219	0.003641999	0.174234793	0.052692755	0.136381248	0.095776831	0.077411856	0.076559473	0.094885703	0.117396358	0.243587757	0.296900426	0.133514142	0.117667571	0.029097249	0.050174351	0.076985664	0.035993801	0.30771019	0.133242929	0.077605579	0.078457962	0.072297559	0.04560248	0.084424642	0.054165052	0.073304921	0.032932972	0.007826424	0.110344828
Bacteria|Proteobacteria|Alphaproteobacteria	0	0	0	0	0	0	0	0	0	0	0	0.000271213	0	0	0	0	0	0	0	0	0	0	0	0	0	0	0	0	0.000116234	0	0	0	0	0	0	0	0	0	0	0	0	0	0	0	0	0	0	0	0
Bacteria|Proteobacteria|Alphaproteobacteria|RF32	0	0	0	0	0	0	0	0	0	0	0	0.000271213	0	0	0	0	0	0	0	0	0	0	0	0	0	0	0	0	0.000116234	0	0	0	0	0	0	0	0	0	0	0	0	0	0	0	0	0	0	0	0
Bacteria|Proteobacteria|Betaproteobacteria	0.001859744	0.006160403	0.016195273	0.008756296	0.00712902	0.0094537	0.045215033	0.030375823	0.006780318	0.029290972	0.000503681	0.007012786	0.016505231	0.017590081	0.003254552	0.017435103	0.016970167	0.074467261	0.051840372	0.059395583	0.000464936	0.159395583	0.0378148	0.129833398	0.080898876	0.050987989	0.06807439	0.034753971	0.025687718	0.051375436	0.06807439	0.049128245	0.098333979	0.024137931	0.039364587	0.056567222	0.00232468	0.304106935	0.035722588	0.003448276	0.075358388	0.044827586	0.021348315	0.059744285	0.015885316	0.063812476	0.028206122	0.006664084	0.104106935
Bacteria|Proteobacteria|Betaproteobacteria|Burkholderiales	0.001859744	0.006160403	0.016156528	0.008756296	0.00712902	0.0094537	0.045215033	0.030337079	0.006780318	0.029290972	0.000503681	0.007012786	0.016505231	0.017590081	0.003254552	0.017435103	0.016970167	0.074467261	0.051801627	0.059395583	0.000464936	0.159395583	0.0378148	0.129833398	0.080898876	0.050987989	0.06807439	0.034676482	0.025687718	0.05083301	0.067880666	0.049128245	0.098333979	0.024137931	0.039364587	0.056567222	0.00232468	0.304106935	0.035722588	0.003409531	0.075358388	0.044827586	0.021115847	0.05970554	0.015885316	0.063812476	0.028206122	0.006664084	0.103990701
Bacteria|Proteobacteria|Betaproteobacteria|Burkholderiales|Alcaligenaceae	0.001821	0.006160403	0.015691592	0.007787679	0.00654785	0.009066253	0.045137544	0.030337079	0.006509105	0.029290972	0.000503681	0.006160403	0.016427741	0.017590081	0.002208446	0.017435103	0.016621465	0.074467261	0.051646649	0.059395583	0.000387447	0.158930647	0.03723363	0.129755909	0.080860132	0.050949244	0.06807439	0.034676482	0.025648973	0.050716776	0.06741573	0.049050756	0.098333979	0.024137931	0.039325843	0.056567222	0.00232468	0.304106935	0.035683843	0.003370787	0.075280899	0.044633863	0.021115847	0.059666796	0.015807826	0.063696242	0.028128632	0.006625339	0.103680744
Bacteria|Proteobacteria|Betaproteobacteria|Burkholderiales|Alcaligenaceae|Sutterella	0.001821	0.006160403	0.015691592	0.007787679	0.00654785	0.009066253	0.045137544	0.030337079	0.006509105	0.029290972	0.000503681	0.006160403	0.016427741	0.017590081	0.002208446	0.017435103	0.016621465	0.074467261	0.051646649	0.059395583	0.000387447	0.158930647	0.03723363	0.129755909	0.080860132	0.050949244	0.06807439	0.034676482	0.025648973	0.050716776	0.06741573	0.049050756	0.098333979	0.024137931	0.039325843	0.056567222	0.00232468	0.304106935	0.035683843	0.003370787	0.075280899	0.044633863	0.021115847	0.059666796	0.015807826	0.063696242	0.028128632	0.006625339	0.103680744
Bacteria|Proteobacteria|Betaproteobacteria|Burkholderiales|Burkholderiaceae	0	0	0	0	0	0	0	0	0	0	0	0	0	0	0	0	0	0	0	0	3.87E-05	0	0	0	0	3.87E-05	0	0	0	7.75E-05	0	0	0	0	3.87E-05	0	0	0	0	0	0	0	0	0	0	0	0	0	3.87E-05
Bacteria|Proteobacteria|Betaproteobacteria|Burkholderiales|Burkholderiaceae|Burkholderia	0	0	0	0	0	0	0	0	0	0	0	0	0	0	0	0	0	0	0	0	0	0	0	0	0	3.87E-05	0	0	0	0	0	0	0	0	3.87E-05	0	0	0	0	0	0	0	0	0	0	0	0	0	3.87E-05
Bacteria|Proteobacteria|Betaproteobacteria|Burkholderiales|Burkholderiaceae|Lautropia	0	0	0	0	0	0	0	0	0	0	0	0	0	0	0	0	0	0	0	0	3.87E-05	0	0	0	0	0	0	0	0	7.75E-05	0	0	0	0	0	0	0	0	0	0	0	0	0	0	0	0	0	0	0
Bacteria|Proteobacteria|Betaproteobacteria|Burkholderiales|Comamonadaceae	0	0	0	0	0	0	0	0	0	0	0	3.87E-05	3.87E-05	0	0	0	0	0	7.75E-05	0	3.87E-05	0	0.000426191	0	0	0	0	0	0	3.87E-05	0.000464936	0	0	0	0	0	0	0	0	3.87E-05	0	3.87E-05	0	0	7.75E-05	0	7.75E-05	0	0.000271213
Bacteria|Proteobacteria|Betaproteobacteria|Burkholderiales|Comamonadaceae|Comamonas	0	0	0	0	0	0	0	0	0	0	0	3.87E-05	0	0	0	0	0	0	7.75E-05	0	3.87E-05	0	0.000426191	0	0	0	0	0	0	0	0.000464936	0	0	0	0	0	0	0	0	3.87E-05	0	3.87E-05	0	0	0	0	3.87E-05	0	0.000271213
Bacteria|Proteobacteria|Betaproteobacteria|Burkholderiales|Oxalobacteraceae	3.87E-05	0	0.000464936	0.000968617	0.00058117	0.000387447	0	0	0.000271213	0	0	0.000813638	0	0	0.001046106	0	0.000309957	0	7.75E-05	0	0	0.000387447	0.000154979	7.75E-05	0	0	0	0	3.87E-05	0	0	7.75E-05	0	0	0	0	0	0	3.87E-05	0	7.75E-05	0	0	0	0	0.000116234	0	3.87E-05	0
Bacteria|Proteobacteria|Betaproteobacteria|Burkholderiales|Oxalobacteraceae|Oxalobacter	3.87E-05	0	0.000464936	0.000968617	0.00058117	0.000387447	0	0	0.000271213	0	0	0.000813638	0	0	0.001046106	0	0.000309957	0	7.75E-05	0	0	0.000387447	0.000154979	7.75E-05	0	0	0	0	3.87E-05	0	0	7.75E-05	0	0	0	0	0	0	3.87E-05	0	7.75E-05	0	0	0	0	0.000116234	0	3.87E-05	0
Bacteria|Proteobacteria|Betaproteobacteria|Burkholderiales|Oxalobacteraceae|Oxalobacter|formigenes	3.87E-05	0	0.000464936	0.000968617	0.00058117	0.000387447	0	0	0.000271213	0	0	0.000813638	0	0	0.001046106	0	0.000309957	0	7.75E-05	0	0	0.000387447	0.000154979	7.75E-05	0	0	0	0	3.87E-05	0	0	7.75E-05	0	0	0	0	0	0	3.87E-05	0	7.75E-05	0	0	0	0	0.000116234	0	3.87E-05	0
Bacteria|Proteobacteria|Betaproteobacteria|Neisseriales	0	0	3.87E-05	0	0	0	0	3.87E-05	0	0	0	0	0	0	0	0	0	0	3.87E-05	0	0	0	0	0	0	0	0	7.75E-05	0	0.000542425	0.000193723	0	0	0	0	0	0	0	0	3.87E-05	0	0	0.000232468	0	0	0	0	0	3.87E-05
Bacteria|Proteobacteria|Betaproteobacteria|Neisseriales|Neisseriaceae	0	0	3.87E-05	0	0	0	0	3.87E-05	0	0	0	0	0	0	0	0	0	0	3.87E-05	0	0	0	0	0	0	0	0	7.75E-05	0	0.000542425	0.000193723	0	0	0	0	0	0	0	0	3.87E-05	0	0	0.000232468	0	0	0	0	0	3.87E-05
Bacteria|Proteobacteria|Betaproteobacteria|Neisseriales|Neisseriaceae|Microvirgula	0	0	0	0	0	0	0	0	0	0	0	0	0	0	0	0	0	0	0	0	0	0	0	0	0	0	0	0	0	0	0	0	0	0	0	0	0	0	0	0	0	0	0.000232468	0	0	0	0	0	0
Bacteria|Proteobacteria|Betaproteobacteria|Neisseriales|Neisseriaceae|Neisseria	0	0	3.87E-05	0	0	0	0	3.87E-05	0	0	0	0	0	0	0	0	0	0	3.87E-05	0	0	0	0	0	0	0	0	7.75E-05	0	0.000542425	0.000193723	0	0	0	0	0	0	0	0	3.87E-05	0	0	0	0	0	0	0	0	3.87E-05
Bacteria|Proteobacteria|Betaproteobacteria|Neisseriales|Neisseriaceae|Neisseria|subflava	0	0	3.87E-05	0	0	0	0	3.87E-05	0	0	0	0	0	0	0	0	0	0	3.87E-05	0	0	0	0	0	0	0	0	7.75E-05	0	0.000542425	0.000193723	0	0	0	0	0	0	0	0	3.87E-05	0	0	0	0	0	0	0	0	3.87E-05
Bacteria|Proteobacteria|Deltaproteobacteria	0.007361488	0.000542425	0.007593956	0.00705153	0.004184425	0.00472685	0.01069353	0.003835723	0.001666021	0.006586594	0.009221232	0.003680744	0.022549399	0.016505231	0.012553274	0.001549787	0.003332042	0.018868656	0.004184425	0.002247191	7.75E-05	0.00887253	0.005695467	0.004068191	0.001975978	0.00530802	0.002440914	0.001549787	0.001549787	0.000116234	0.000232468	0.001046106	0.000619915	0.002557148	0.005501744	0.002673382	0.017783805	3.87E-05	0.000154979	0.000736149	0.002053468	0.006276637	0.004416893	0.012708253	0.033397908	0.008020147	0.001821	3.87E-05	0.001084851
Bacteria|Proteobacteria|Deltaproteobacteria|Desulfovibrionales	0.007361488	0.000542425	0.007593956	0.00705153	0.004184425	0.00472685	0.01069353	0.003835723	0.001666021	0.006586594	0.009221232	0.003680744	0.02247191	0.016505231	0.012553274	0.001511042	0.003332042	0.018868656	0.004184425	0.002247191	7.75E-05	0.00887253	0.005695467	0.004068191	0.001975978	0.005269275	0.002440914	0.001549787	0.001549787	0.000116234	0.000232468	0.001046106	0.000619915	0.002557148	0.005501744	0.002673382	0.017783805	3.87E-05	0.000154979	0.000736149	0.002053468	0.006276637	0.004416893	0.012708253	0.033397908	0.008020147	0.001821	3.87E-05	0.001084851
Bacteria|Proteobacteria|Deltaproteobacteria|Desulfovibrionales|Desulfovibrionaceae	0.007361488	0.000542425	0.007593956	0.00705153	0.004184425	0.00472685	0.01069353	0.003835723	0.001666021	0.006586594	0.009221232	0.003680744	0.02247191	0.016505231	0.012553274	0.001511042	0.003332042	0.018868656	0.004184425	0.002247191	7.75E-05	0.00887253	0.005695467	0.004068191	0.001975978	0.005269275	0.002440914	0.001549787	0.001549787	0.000116234	0.000232468	0.001046106	0.000619915	0.002557148	0.005501744	0.002673382	0.017783805	3.87E-05	0.000154979	0.000736149	0.002053468	0.006276637	0.004416893	0.012708253	0.033397908	0.008020147	0.001821	3.87E-05	0.001084851
Bacteria|Proteobacteria|Deltaproteobacteria|Desulfovibrionales|Desulfovibrionaceae|Bilophila	0.007206509	0.000426191	0.006780318	0.001394808	0.002789616	0.004688105	0.007206509	0.003719489	0.001666021	0.006354126	0.009182487	0.003603255	0.022161953	0.006237892	0.001549787	0.001433553	0.003293297	0.005153041	0.003874467	0.002208446	7.75E-05	0.008601317	0.004998063	0.004029446	0.001975978	0.005269275	0.00240217	0.001511042	0.001472298	0.000116234	0.000232468	0.000619915	0.000619915	0.002557148	0.005462999	0.001201085	0.004533127	3.87E-05	3.87E-05	0.000697404	0.001975978	0.006044169	0.004339403	0.012553274	0.03308795	0.007903913	0.001394808	3.87E-05	0.001084851
Bacteria|Proteobacteria|Deltaproteobacteria|Desulfovibrionales|Desulfovibrionaceae|Desulfovibrio	0.000154979	0.000116234	0.000619915	0.005656722	0.001394808	3.87E-05	0.003487021	0.000116234	0	0.000232468	3.87E-05	7.75E-05	0.000309957	0.010267338	0.011003487	7.75E-05	3.87E-05	0.013715614	0.000309957	3.87E-05	0	0.000271213	0.000697404	3.87E-05	0	0	3.87E-05	3.87E-05	7.75E-05	0	0	0.000426191	0	0	3.87E-05	0.000116234	0.013250678	0	7.75E-05	3.87E-05	0	0.000232468	7.75E-05	0.000154979	0.000309957	0.000116234	0.000309957	0	0
Bacteria|Proteobacteria|Deltaproteobacteria|Desulfovibrionales|Desulfovibrionaceae|Desulfovibrio|D168	3.87E-05	0	0	0.005540488	0	0	0	0	0	0	0	0	7.75E-05	0	0.010771019	0	0	0	0	3.87E-05	0	3.87E-05	0	0	0	0	0	0	0	0	0	0.000426191	0	0	0	0	0	0	0	0	0	0	0	0	0	0	0	0	0
Bacteria|Proteobacteria|Deltaproteobacteria|MBNT15	0	0	0	0	0	0	0	0	0	0	0	0	3.87E-05	0	0	0	0	0	0	0	0	0	0	0	0	0	0	0	0	0	0	0	0	0	0	0	0	0	0	0	0	0	0	0	0	0	0	0	0
Bacteria|Proteobacteria|Epsilonproteobacteria	3.87E-05	0	0	0	0	0	0	0	0	3.87E-05	3.87E-05	3.87E-05	0	0	0	0	0	0.000154979	0.000193723	0	7.75E-05	0	0	0	3.87E-05	0	3.87E-05	0	0.001317319	0.000852383	0.000232468	3.87E-05	0	0	0	0	3.87E-05	0.000348702	0.000154979	0	0.000154979	3.87E-05	3.87E-05	0	0.000154979	0	7.75E-05	0	7.75E-05
Bacteria|Proteobacteria|Epsilonproteobacteria|Campylobacterales	3.87E-05	0	0	0	0	0	0	0	0	3.87E-05	3.87E-05	3.87E-05	0	0	0	0	0	0.000154979	0.000193723	0	7.75E-05	0	0	0	3.87E-05	0	3.87E-05	0	0.001317319	0.000852383	0.000232468	3.87E-05	0	0	0	0	3.87E-05	0.000348702	0.000154979	0	0.000154979	3.87E-05	3.87E-05	0	0.000154979	0	7.75E-05	0	7.75E-05
Bacteria|Proteobacteria|Epsilonproteobacteria|Campylobacterales|Campylobacteraceae	3.87E-05	0	0	0	0	0	0	0	0	3.87E-05	3.87E-05	3.87E-05	0	0	0	0	0	0.000154979	0.000193723	0	7.75E-05	0	0	0	3.87E-05	0	3.87E-05	0	0.001317319	0.000852383	0.000232468	3.87E-05	0	0	0	0	3.87E-05	0.000348702	0.000154979	0	0.000154979	3.87E-05	3.87E-05	0	0.000154979	0	7.75E-05	0	7.75E-05
Bacteria|Proteobacteria|Epsilonproteobacteria|Campylobacterales|Campylobacteraceae|Campylobacter	3.87E-05	0	0	0	0	0	0	0	0	3.87E-05	3.87E-05	3.87E-05	0	0	0	0	0	0.000154979	0.000193723	0	7.75E-05	0	0	0	3.87E-05	0	3.87E-05	0	0.001317319	0.000852383	0.000232468	3.87E-05	0	0	0	0	3.87E-05	0.000348702	0.000154979	0	0.000154979	3.87E-05	3.87E-05	0	0.000154979	0	7.75E-05	0	7.75E-05
Bacteria|Proteobacteria|Epsilonproteobacteria|Campylobacterales|Campylobacteraceae|Campylobacter|ureolyticus	0	0	0	0	0	0	0	0	0	0	0	0	0	0	0	0	0	0	0.000193723	0	0	0	0	0	0	0	0	0	0	0	0	0	0	0	0	0	3.87E-05	0	0	0	0	0	0	0	0	0	0	0	3.87E-05
Bacteria|Proteobacteria|Gammaproteobacteria	0.089771406	0.107826424	0.000774893	0.003951957	0.000658659	0.000426191	0.009647423	0.007090275	0.005036807	0.051569159	0.045563735	0.001201085	0.000309957	0.001666021	0.001937234	0.010344828	0.001394808	0.000542425	0.032971716	0.011313444	0.003022084	0.005927935	0.009182487	0.002479659	0.012863231	0.021115847	0.006005424	0.058581945	0.0887253	0.191166215	0.2283611	0.083301046	0.018713677	0.00240217	0.00530802	0.01774506	0.015846571	0.003215808	0.097210384	0.073421155	0.000891127	0.021154591	0.019798528	0.011972104	0.00472685	0.001472298	0.002828361	0.001123596	0.005075552
Bacteria|Proteobacteria|Gammaproteobacteria|Alteromonadales	0	0	0	0	0	0	0	0	0	0	0	0	0	0	0	0	0	0	0	0	0	0	0	0	0	0	0	3.87E-05	0	0	0	0	0	0	0	0	0	0	0	0	0	0	0	0	0	0	0	0	0
Bacteria|Proteobacteria|Gammaproteobacteria|Alteromonadales|Alteromonadaceae	0	0	0	0	0	0	0	0	0	0	0	0	0	0	0	0	0	0	0	0	0	0	0	0	0	0	0	3.87E-05	0	0	0	0	0	0	0	0	0	0	0	0	0	0	0	0	0	0	0	0	0
Bacteria|Proteobacteria|Gammaproteobacteria|Alteromonadales|Alteromonadaceae|Alteromonas	0	0	0	0	0	0	0	0	0	0	0	0	0	0	0	0	0	0	0	0	0	0	0	0	0	0	0	3.87E-05	0	0	0	0	0	0	0	0	0	0	0	0	0	0	0	0	0	0	0	0	0
Bacteria|Proteobacteria|Gammaproteobacteria|Enterobacteriales	0.089538938	0.107593956	0.000619915	0.003719489	0.000426191	0.000271213	0.009182487	0.000193723	0.00472685	0.051142968	0.000387447	0.000542425	0.000271213	0.001201085	0.001511042	0.005811701	0.001356064	0.000309957	0.023944208	0.010848508	0.002828361	0.005811701	0.004881829	0.001511042	0.010267338	0.0207284	0.000232468	0.039558311	0.077489345	0.001588532	0.073808601	0.03192561	0.008601317	0.002130957	0.003758233	0.002557148	0.015691592	0.00290585	0.000542425	0.069624177	0.000426191	0.019411081	0.019217358	0.011390934	0.00298334	0.000619915	0.002247191	0.000464936	0.000542425
Bacteria|Proteobacteria|Gammaproteobacteria|Enterobacteriales|Enterobacteriaceae	0.089538938	0.107593956	0.000619915	0.003719489	0.000426191	0.000271213	0.009182487	0.000193723	0.00472685	0.051142968	0.000387447	0.000542425	0.000271213	0.001201085	0.001511042	0.005811701	0.001356064	0.000309957	0.023944208	0.010848508	0.002828361	0.005811701	0.004881829	0.001511042	0.010267338	0.0207284	0.000232468	0.039558311	0.077489345	0.001588532	0.073808601	0.03192561	0.008601317	0.002130957	0.003758233	0.002557148	0.015691592	0.00290585	0.000542425	0.069624177	0.000426191	0.019411081	0.019217358	0.011390934	0.00298334	0.000619915	0.002247191	0.000464936	0.000542425
Bacteria|Proteobacteria|Gammaproteobacteria|Enterobacteriales|Enterobacteriaceae|Escherichia	0.08938396	0.107400232	0.000542425	0.003680744	0.000426191	0.000193723	0.008252615	0.000154979	0.004649361	0.050484308	0.000348702	0.000503681	0.000232468	0.001123596	0.001356064	0.005734212	0.001201085	0.000193723	0.020302208	0.010538551	0.002440914	0.005462999	0.004688105	0.001278574	0.009569934	0.02014723	0.000154979	0.038899651	0.076636962	0.001588532	0.032351802	0.03134444	0.008562573	0.002014723	0.00356451	0.001549787	0.015536614	0.001278574	0.000387447	0.068229368	0.000426191	0.018636188	0.017977528	0.0112747	0.00290585	0.000503681	0.001859744	0.000387447	0.000309957
Bacteria|Proteobacteria|Gammaproteobacteria|Enterobacteriales|Enterobacteriaceae|Escherichia|coli	0.089151492	0.106780318	0.000542425	0.003641999	0.000426191	0.000193723	0.008252615	0.000154979	0.004610616	0.050368074	0.000309957	0.000503681	0.000232468	0.001123596	0.001356064	0.005617978	0.001201085	0.000193723	0.020185974	0.010499806	0.00240217	0.005462999	0.004571871	0.001278574	0.009531189	0.02014723	0.000154979	0.038860907	0.076249516	0.001588532	0.032080589	0.029717164	0.008523828	0.002014723	0.003525765	0.001549787	0.015536614	0.001278574	0.000348702	0.067531964	0.000426191	0.018636188	0.017977528	0.0112747	0.00290585	0.000503681	0.001859744	0.000387447	0.000309957
Bacteria|Proteobacteria|Gammaproteobacteria|Enterobacteriales|Enterobacteriaceae|Klebsiella	7.75E-05	0.000193723	7.75E-05	3.87E-05	0	7.75E-05	0.000852383	3.87E-05	3.87E-05	0.000154979	3.87E-05	3.87E-05	3.87E-05	7.75E-05	0.000154979	7.75E-05	0.000116234	0.000116234	0.003293297	7.75E-05	0.000387447	7.75E-05	3.87E-05	0.000232468	0.000658659	0.000309957	7.75E-05	7.75E-05	0.000193723	0	0.0414568	0.00058117	3.87E-05	0	3.87E-05	0.000464936	0.000116234	0.001627276	0.000154979	0.001394808	0	0.000697404	0.001123596	3.87E-05	0	0.000116234	0.000232468	7.75E-05	0.000193723
Bacteria|Proteobacteria|Gammaproteobacteria|Enterobacteriales|Enterobacteriaceae|Proteus	0	0	0	0	0	0	3.87E-05	0	0	0	0	0	0	0	0	0	0	0	0	0	0	0	0	0	0	0	0	0	0	0	0	0	0	0	3.87E-05	0.000542425	0	0	0	0	0	0	0	0	0	0	0	0	0
Bacteria|Proteobacteria|Gammaproteobacteria|Enterobacteriales|Enterobacteriaceae|Serratia	0	0	0	0	0	0	0	0	0	0	0	0	0	0	0	0	0	0	0	0	0	0	0	0	0	0	0	0	0	0	0	0	0	0	0	0	3.87E-05	0	0	0	0	0	0	0	0	0	0	0	3.87E-05
Bacteria|Proteobacteria|Gammaproteobacteria|Oceanospirillales	0	0	0	0	0	0	0	0	0	0	0	3.87E-05	0	3.87E-05	0	0	0	0	0	0	0	3.87E-05	0	0	0	3.87E-05	0	0	0	0	0	0	0	0	0	0	0	0	0	0	0	0	0	0	0	0	0	0	0
Bacteria|Proteobacteria|Gammaproteobacteria|Oceanospirillales|Halomonadaceae	0	0	0	0	0	0	0	0	0	0	0	3.87E-05	0	0	0	0	0	0	0	0	0	0	0	0	0	0	0	0	0	0	0	0	0	0	0	0	0	0	0	0	0	0	0	0	0	0	0	0	0
Bacteria|Proteobacteria|Gammaproteobacteria|Oceanospirillales|Halomonadaceae|Halomonas	0	0	0	0	0	0	0	0	0	0	0	3.87E-05	0	0	0	0	0	0	0	0	0	0	0	0	0	0	0	0	0	0	0	0	0	0	0	0	0	0	0	0	0	0	0	0	0	0	0	0	0
Bacteria|Proteobacteria|Gammaproteobacteria|Oceanospirillales|Oceanospirillaceae	0	0	0	0	0	0	0	0	0	0	0	0	0	3.87E-05	0	0	0	0	0	0	0	3.87E-05	0	0	0	3.87E-05	0	0	0	0	0	0	0	0	0	0	0	0	0	0	0	0	0	0	0	0	0	0	0
Bacteria|Proteobacteria|Gammaproteobacteria|Oceanospirillales|Oceanospirillaceae|Oleibacter	0	0	0	0	0	0	0	0	0	0	0	0	0	3.87E-05	0	0	0	0	0	0	0	3.87E-05	0	0	0	3.87E-05	0	0	0	0	0	0	0	0	0	0	0	0	0	0	0	0	0	0	0	0	0	0	0
Bacteria|Proteobacteria|Gammaproteobacteria|Pasteurellales	0.000232468	0.000232468	0.000154979	0.000232468	0.000232468	0.000154979	0.000426191	0.006896552	0.000309957	0.000426191	0.045176288	0.000619915	3.87E-05	0.000426191	0.000426191	0.004533127	3.87E-05	0.000232468	0.009027509	0.000464936	0.000193723	7.75E-05	0.004300659	0.000968617	0.002595893	0.000348702	0.005772956	0.01898489	0.011235955	0.189577683	0.154552499	0.051336691	0.010073615	0.000271213	0.001549787	0.015187912	0.000154979	0.000309957	0.096667958	0.003796978	0.000464936	0.001666021	0.00058117	0.00058117	0.000426191	0.000852383	0.00058117	0.000658659	0.004533127
Bacteria|Proteobacteria|Gammaproteobacteria|Pasteurellales|Pasteurellaceae	0.000232468	0.000232468	0.000154979	0.000232468	0.000232468	0.000154979	0.000426191	0.006896552	0.000309957	0.000426191	0.045176288	0.000619915	3.87E-05	0.000426191	0.000426191	0.004533127	3.87E-05	0.000232468	0.009027509	0.000464936	0.000193723	7.75E-05	0.004300659	0.000968617	0.002595893	0.000348702	0.005772956	0.01898489	0.011235955	0.189577683	0.154552499	0.051336691	0.010073615	0.000271213	0.001549787	0.015187912	0.000154979	0.000309957	0.096667958	0.003796978	0.000464936	0.001666021	0.00058117	0.00058117	0.000426191	0.000852383	0.00058117	0.000658659	0.004533127
Bacteria|Proteobacteria|Gammaproteobacteria|Pasteurellales|Pasteurellaceae|Actinobacillus	0	0	0	3.87E-05	0	0	0	0.000116234	0	0	0.000232468	0	0	0	0	0	0	0	0	0	0	0	3.87E-05	0	0	0	3.87E-05	3.87E-05	0.000116234	0.000348702	0.00058117	0.000503681	7.75E-05	0	0	0	3.87E-05	0	0.000736149	3.87E-05	3.87E-05	0	3.87E-05	0	0	0	0	0	0
Bacteria|Proteobacteria|Gammaproteobacteria|Pasteurellales|Pasteurellaceae|Aggregatibacter	0	0	0	0	0	0	3.87E-05	3.87E-05	0	7.75E-05	3.87E-05	0	0	0	0	0	0	0	0	0	0	0	0	7.75E-05	0	0	0.000154979	0	0.000232468	0.026578845	0.000116234	0.000464936	0.000232468	3.87E-05	0	0.000348702	0	0	0	0.000387447	3.87E-05	7.75E-05	3.87E-05	0	0	3.87E-05	0	0	3.87E-05
Bacteria|Proteobacteria|Gammaproteobacteria|Pasteurellales|Pasteurellaceae|Aggregatibacter|segnis	0	0	0	0	0	0	3.87E-05	3.87E-05	0	0	0	0	0	0	0	0	0	0	0	0	0	0	0	0	0	0	0.000116234	0	0	0.003796978	0	0.000154979	3.87E-05	0	0	7.75E-05	0	0	0	0	0	0	0	0	0	0	0	0	0
Bacteria|Proteobacteria|Gammaproteobacteria|Pasteurellales|Pasteurellaceae|Haemophilus	0.000232468	0.000232468	0.000154979	0.000193723	0.000232468	0.000154979	0.000387447	0.006702828	0.000309957	0.000348702	0.044788842	0.000619915	3.87E-05	0.000426191	0.000426191	0.004533127	3.87E-05	0.000232468	0.009027509	0.000464936	0.000193723	7.75E-05	0.004261914	0.000891127	0.002595893	0.000348702	0.005579233	0.018829911	0.010848508	0.162456412	0.153583882	0.05032933	0.009763657	0.000232468	0.001549787	0.014800465	0.000116234	0.000309957	0.095699341	0.003370787	0.000387447	0.001549787	0.000503681	0.00058117	0.000426191	0.000813638	0.00058117	0.000658659	0.004494382
Bacteria|Proteobacteria|Gammaproteobacteria|Pasteurellales|Pasteurellaceae|Haemophilus|influenzae	0	0	0	0	0	0	0	0	0	0	0	0	0	0	0	0	0	0	0	0	0	0	0	0	0	0	0	0	0	0	0	3.87E-05	0	0	0	0	0	0	3.87E-05	0	0	0	0	0	0	0	0	3.87E-05	0
Bacteria|Proteobacteria|Gammaproteobacteria|Pasteurellales|Pasteurellaceae|Haemophilus|parainfluenzae	0.000232468	0.000232468	0.000154979	0.000193723	0.000232468	0.000154979	0.000387447	0.006702828	0.000309957	0.000348702	0.044788842	0.000619915	3.87E-05	0.000426191	0.000426191	0.004533127	3.87E-05	0.000232468	0.009027509	0.000464936	0.000193723	7.75E-05	0.004261914	0.000891127	0.002595893	0.000348702	0.005579233	0.018829911	0.010848508	0.162456412	0.153583882	0.050290585	0.009763657	0.000232468	0.001549787	0.014800465	0.000116234	0.000309957	0.095660597	0.003370787	0.000387447	0.001549787	0.000503681	0.00058117	0.000426191	0.000813638	0.00058117	0.000619915	0.004494382
Bacteria|Proteobacteria|Gammaproteobacteria|Pseudomonadales	0	0	0	0	0	0	3.87E-05	0	0	0	0	0	0	0	0	0	0	0	0	0	0	0	0	0	0	0	0	0	0	0	0	3.87E-05	3.87E-05	0	0	0	0	0	0	0	0	7.75E-05	0	0	0.001317319	0	0	0	0
Bacteria|Proteobacteria|Gammaproteobacteria|Pseudomonadales|Moraxellaceae	0	0	0	0	0	0	3.87E-05	0	0	0	0	0	0	0	0	0	0	0	0	0	0	0	0	0	0	0	0	0	0	0	0	0	3.87E-05	0	0	0	0	0	0	0	0	7.75E-05	0	0	0.001278574	0	0	0	0
Bacteria|Proteobacteria|Gammaproteobacteria|Pseudomonadales|Moraxellaceae|Acinetobacter	0	0	0	0	0	0	3.87E-05	0	0	0	0	0	0	0	0	0	0	0	0	0	0	0	0	0	0	0	0	0	0	0	0	0	3.87E-05	0	0	0	0	0	0	0	0	0	0	0	0.001278574	0	0	0	0
Bacteria|Proteobacteria|Gammaproteobacteria|Pseudomonadales|Moraxellaceae|Enhydrobacter	0	0	0	0	0	0	0	0	0	0	0	0	0	0	0	0	0	0	0	0	0	0	0	0	0	0	0	0	0	0	0	0	0	0	0	0	0	0	0	0	0	7.75E-05	0	0	0	0	0	0	0
Bacteria|Proteobacteria|Gammaproteobacteria|Pseudomonadales|Pseudomonadaceae	0	0	0	0	0	0	0	0	0	0	0	0	0	0	0	0	0	0	0	0	0	0	0	0	0	0	0	0	0	0	0	3.87E-05	0	0	0	0	0	0	0	0	0	0	0	0	3.87E-05	0	0	0	0
Bacteria|Proteobacteria|Gammaproteobacteria|Pseudomonadales|Pseudomonadaceae|Pseudomonas	0	0	0	0	0	0	0	0	0	0	0	0	0	0	0	0	0	0	0	0	0	0	0	0	0	0	0	0	0	0	0	3.87E-05	0	0	0	0	0	0	0	0	0	0	0	0	3.87E-05	0	0	0	0
Bacteria|Proteobacteria|Gammaproteobacteria|Pseudomonadales|Pseudomonadaceae|Pseudomonas|nitroreducens	0	0	0	0	0	0	0	0	0	0	0	0	0	0	0	0	0	0	0	0	0	0	0	0	0	0	0	0	0	0	0	3.87E-05	0	0	0	0	0	0	0	0	0	0	0	0	0	0	0	0	0
Bacteria|Proteobacteria|Gammaproteobacteria|Pseudomonadales|Pseudomonadaceae|Pseudomonas|pseudoalcaligenes	0	0	0	0	0	0	0	0	0	0	0	0	0	0	0	0	0	0	0	0	0	0	0	0	0	0	0	0	0	0	0	0	0	0	0	0	0	0	0	0	0	0	0	0	3.87E-05	0	0	0	0
Bacteria|Synergistetes	0	0	7.75E-05	3.87E-05	0	0	0	0	0	0	0	0	0	0	0	0	0	0.000736149	0	0	0	0.001084851	0	7.75E-05	0	3.87E-05	3.87E-05	0	3.87E-05	0	0	0.000426191	0	0	0	0	0	0	0	0	3.87E-05	0	0	0.000154979	0	0	0	0	0
Bacteria|Synergistetes|Synergistia	0	0	7.75E-05	3.87E-05	0	0	0	0	0	0	0	0	0	0	0	0	0	0.000736149	0	0	0	0.001084851	0	7.75E-05	0	3.87E-05	3.87E-05	0	3.87E-05	0	0	0.000426191	0	0	0	0	0	0	0	0	3.87E-05	0	0	0.000154979	0	0	0	0	0
Bacteria|Synergistetes|Synergistia|Synergistales	0	0	7.75E-05	3.87E-05	0	0	0	0	0	0	0	0	0	0	0	0	0	0.000736149	0	0	0	0.001084851	0	7.75E-05	0	3.87E-05	3.87E-05	0	3.87E-05	0	0	0.000426191	0	0	0	0	0	0	0	0	3.87E-05	0	0	0.000154979	0	0	0	0	0
Bacteria|Synergistetes|Synergistia|Synergistales|Dethiosulfovibrionaceae	0	0	7.75E-05	3.87E-05	0	0	0	0	0	0	0	0	0	0	0	0	0	0.000736149	0	0	0	0.001084851	0	7.75E-05	0	0	3.87E-05	0	3.87E-05	0	0	0.000426191	0	0	0	0	0	0	0	0	3.87E-05	0	0	0.000116234	0	0	0	0	0
Bacteria|Synergistetes|Synergistia|Synergistales|Dethiosulfovibrionaceae|Pyramidobacter	0	0	7.75E-05	3.87E-05	0	0	0	0	0	0	0	0	0	0	0	0	0	0.000736149	0	0	0	0.001084851	0	7.75E-05	0	0	3.87E-05	0	3.87E-05	0	0	0.000426191	0	0	0	0	0	0	0	0	3.87E-05	0	0	0.000116234	0	0	0	0	0
Bacteria|Synergistetes|Synergistia|Synergistales|Dethiosulfovibrionaceae|Pyramidobacter|piscolens	0	0	7.75E-05	3.87E-05	0	0	0	0	0	0	0	0	0	0	0	0	0	0.000736149	0	0	0	0.001084851	0	7.75E-05	0	0	3.87E-05	0	3.87E-05	0	0	0.000426191	0	0	0	0	0	0	0	0	3.87E-05	0	0	0.000116234	0	0	0	0	0
Bacteria|Synergistetes|Synergistia|Synergistales|Synergistaceae	0	0	0	0	0	0	0	0	0	0	0	0	0	0	0	0	0	0	0	0	0	0	0	0	0	3.87E-05	0	0	0	0	0	0	0	0	0	0	0	0	0	0	0	0	0	3.87E-05	0	0	0	0	0
Bacteria|Synergistetes|Synergistia|Synergistales|Synergistaceae|Cloacibacillus	0	0	0	0	0	0	0	0	0	0	0	0	0	0	0	0	0	0	0	0	0	0	0	0	0	3.87E-05	0	0	0	0	0	0	0	0	0	0	0	0	0	0	0	0	0	3.87E-05	0	0	0	0	0
Bacteria|Tenericutes	0.06450988	3.87E-05	0.00356451	0.001704766	3.87E-05	0.015110422	7.75E-05	3.87E-05	0.005656722	3.87E-05	0	0.011080976	0.000193723	7.75E-05	0.007477722	7.75E-05	7.75E-05	3.87E-05	0.000116234	0	3.87E-05	0.000193723	0	0.000348702	7.75E-05	0	0	0	0	3.87E-05	3.87E-05	7.75E-05	0	3.87E-05	0	3.87E-05	0	0	0	0	0	0	3.87E-05	0	0	0	0.000193723	0	0
Bacteria|Tenericutes|Mollicutes	0.06450988	3.87E-05	0.00356451	0.001704766	3.87E-05	0.015110422	7.75E-05	3.87E-05	0.005501744	3.87E-05	0	0.011080976	0.000193723	7.75E-05	0.007477722	7.75E-05	7.75E-05	3.87E-05	0.000116234	0	3.87E-05	0.000193723	0	0.000348702	7.75E-05	0	0	0	0	3.87E-05	3.87E-05	7.75E-05	0	3.87E-05	0	3.87E-05	0	0	0	0	0	0	3.87E-05	0	0	0	0.000193723	0	0
Bacteria|Tenericutes|Mollicutes|RF39	0.06450988	3.87E-05	0.00356451	0.001704766	3.87E-05	0.015110422	7.75E-05	3.87E-05	0.005501744	3.87E-05	0	0.011080976	0.000193723	7.75E-05	0.007477722	7.75E-05	7.75E-05	3.87E-05	0.000116234	0	3.87E-05	0.000193723	0	0.000348702	7.75E-05	0	0	0	0	3.87E-05	3.87E-05	7.75E-05	0	3.87E-05	0	3.87E-05	0	0	0	0	0	0	3.87E-05	0	0	0	0.000193723	0	0
Bacteria|Tenericutes|RF3	0	0	0	0	0	0	0	0	0.000154979	0	0	0	0	0	0	0	0	0	0	0	0	0	0	0	0	0	0	0	0	0	0	0	0	0	0	0	0	0	0	0	0	0	0	0	0	0	0	0	0
Bacteria|Tenericutes|RF3|ML615J-28	0	0	0	0	0	0	0	0	0.000154979	0	0	0	0	0	0	0	0	0	0	0	0	0	0	0	0	0	0	0	0	0	0	0	0	0	0	0	0	0	0	0	0	0	0	0	0	0	0	0	0
Bacteria|Verrucomicrobia	0.003138318	0.001898489	0.004029446	0.000232468	0.001937234	0.009996126	7.75E-05	0	3.87E-05	0.006160403	7.75E-05	0.001666021	0.000232468	0	0.044595118	0	0	0.010925998	0.002208446	7.75E-05	3.87E-05	7.75E-05	3.87E-05	7.75E-05	3.87E-05	0	0	0.134676482	0.000116234	7.75E-05	0.000464936	0.002479659	3.87E-05	3.87E-05	0.000154979	0.000116234	0	3.87E-05	0.000193723	0	7.75E-05	0.003215808	0.036342503	0.000232468	7.75E-05	0.000232468	0.001084851	0.072994963	0.000542425
Bacteria|Verrucomicrobia|Verrucomicrobiae	0.003138318	0.001898489	0.004029446	0.000232468	0.001937234	0.009996126	7.75E-05	0	3.87E-05	0.006160403	7.75E-05	0.001666021	0.000232468	0	0.044595118	0	0	0.010925998	0.002208446	7.75E-05	3.87E-05	7.75E-05	3.87E-05	7.75E-05	3.87E-05	0	0	0.134676482	0.000116234	7.75E-05	0.000464936	0.002479659	3.87E-05	3.87E-05	0.000154979	0.000116234	0	3.87E-05	0.000193723	0	7.75E-05	0.003215808	0.036342503	0.000232468	7.75E-05	0.000232468	0.001084851	0.072994963	0.000542425
Bacteria|Verrucomicrobia|Verrucomicrobiae|Verrucomicrobiales	0.003138318	0.001898489	0.004029446	0.000232468	0.001937234	0.009996126	7.75E-05	0	3.87E-05	0.006160403	7.75E-05	0.001666021	0.000232468	0	0.044595118	0	0	0.010925998	0.002208446	7.75E-05	3.87E-05	7.75E-05	3.87E-05	7.75E-05	3.87E-05	0	0	0.134676482	0.000116234	7.75E-05	0.000464936	0.002479659	3.87E-05	3.87E-05	0.000154979	0.000116234	0	3.87E-05	0.000193723	0	7.75E-05	0.003215808	0.036342503	0.000232468	7.75E-05	0.000232468	0.001084851	0.072994963	0.000542425
Bacteria|Verrucomicrobia|Verrucomicrobiae|Verrucomicrobiales|Verrucomicrobiaceae	0.003138318	0.001898489	0.004029446	0.000232468	0.001937234	0.009996126	7.75E-05	0	3.87E-05	0.006160403	7.75E-05	0.001666021	0.000232468	0	0.044595118	0	0	0.010925998	0.002208446	7.75E-05	3.87E-05	7.75E-05	3.87E-05	7.75E-05	3.87E-05	0	0	0.134676482	0.000116234	7.75E-05	0.000464936	0.002479659	3.87E-05	3.87E-05	0.000154979	0.000116234	0	3.87E-05	0.000193723	0	7.75E-05	0.003215808	0.036342503	0.000232468	7.75E-05	0.000232468	0.001084851	0.072994963	0.000542425
Bacteria|Verrucomicrobia|Verrucomicrobiae|Verrucomicrobiales|Verrucomicrobiaceae|Akkermansia	0.003138318	0.001898489	0.004029446	0.000232468	0.001937234	0.009996126	7.75E-05	0	3.87E-05	0.006160403	7.75E-05	0.001666021	0.000232468	0	0.044595118	0	0	0.010925998	0.002208446	7.75E-05	3.87E-05	7.75E-05	3.87E-05	7.75E-05	3.87E-05	0	0	0.134676482	0.000116234	7.75E-05	0.000464936	0.002479659	3.87E-05	3.87E-05	0.000154979	0.000116234	0	3.87E-05	0.000193723	0	7.75E-05	0.003215808	0.036342503	0.000232468	7.75E-05	0.000232468	0.001084851	0.072994963	0.000542425
Bacteria|Verrucomicrobia|Verrucomicrobiae|Verrucomicrobiales|Verrucomicrobiaceae|Akkermansia|muciniphila	0.003138318	0.001898489	0.004029446	0.000232468	0.001937234	0.009996126	7.75E-05	0	3.87E-05	0.006160403	7.75E-05	0.001666021	0.000232468	0	0.044595118	0	0	0.010925998	0.002208446	7.75E-05	3.87E-05	7.75E-05	3.87E-05	7.75E-05	3.87E-05	0	0	0.134676482	0.000116234	7.75E-05	0.000464936	0.002479659	3.87E-05	3.87E-05	0.000154979	0.000116234	0	3.87E-05	0.000193723	0	7.75E-05	0.003215808	0.036342503	0.000232468	7.75E-05	0.000232468	0.001084851	0.072994963	0.000542425
[truncated: 2 more columns]
