# Supplementary material for: Alteration of the gut microbiota associated with childhood obesity by 16S rRNA gene sequencing
Source: PeerJ. 2020 Jan 14;8:e8317. doi: 10.7717/peerj.8317 (PMC6968493; doi:10.7717/peerj.8317)
Supplement: Supplemental Information 10 [file peerj-08-8317-s010.xls]

# Constructed from biom file
#OTU ID	F06	F08	F17	F21	F26	N01	N02	N19	N20	F02	N10	F19	F03	F01	F07	F10	F12	F13	F20	F22	N04	N05	N06	N08	N11	N12	N13	N18	N21	N22	N17	N14	N23	F09	F14	F25	F27	N03	N15	N09	N07	N16	F28	F18	F15	F04	F05	F11	F16
Cellular Processes	359947.0	435525.0	432631.0	415722.0	372086.0	362720.0	398465.0	515544.0	359024.0	568862.0	355837.0	358013.0	254603.0	336220.0	568626.0	303601.0	313567.0	275660.0	369583.0	367557.0	386314.0	365923.0	434674.0	465424.0	300623.0	429062.0	360533.0	362614.0	498251.0	301451.0	267651.0	391595.0	434678.0	461049.0	316651.0	307636.0	529502.0	386419.0	436986.0	315441.0	612457.0	407571.0	283413.0	324632.0	420972.0	582513.0	322657.0	305890.0	226594.0
Environmental Information Processing	1814112.0	2519863.0	2539879.0	1847624.0	1748610.0	1652430.0	2241645.0	2327498.0	1804131.0	2371662.0	1868416.0	1721376.0	1471005.0	1916632.0	2373756.0	1951526.0	1590855.0	1441609.0	1771310.0	1731872.0	1657750.0	1654681.0	1654315.0	2063846.0	1714187.0	1879188.0	1718037.0	1720977.0	2185409.0	1892987.0	1505281.0	2056910.0	1811889.0	2155367.0	1505677.0	1795741.0	2203547.0	1737052.0	2033462.0	1227763.0	2387633.0	2135383.0	1331665.0	1477903.0	2469223.0	2587153.0	1975418.0	1370835.0	1628998.0
Genetic Information Processing	2819330.0	3308112.0	3484783.0	2861753.0	2885039.0	2985258.0	3729120.0	3434575.0	2813826.0	3445619.0	3094222.0	2802856.0	2570544.0	3020675.0	3412952.0	2844593.0	2724229.0	2582619.0	2882536.0	2838259.0	2779023.0	2925373.0	3016954.0	3217326.0	2995039.0	3044714.0	2818090.0	2863902.0	3440440.0	3023402.0	2776579.0	3698481.0	2982637.0	3137759.0	2777893.0	3033353.0	3439884.0	2908401.0	3298713.0	2675881.0	3193644.0	3306947.0	2761463.0	2912872.0	3179574.0	3658630.0	2908213.0	2442237.0	2675142.0
Human Diseases	108406.0	116524.0	128136.0	104839.0	106795.0	118137.0	134559.0	126256.0	102430.0	122614.0	114522.0	104018.0	101547.0	109178.0	120595.0	105688.0	98957.0	97209.0	107384.0	106906.0	97826.0	95104.0	103881.0	116507.0	111937.0	104787.0	103339.0	110934.0	126192.0	109487.0	106237.0	128545.0	111922.0	115904.0	111441.0	117882.0	123330.0	107278.0	106492.0	92214.0	117377.0	119424.0	92208.0	99305.0	113795.0	129438.0	121454.0	89971.0	96825.0
Metabolism	7024693.0	7946104.0	8579557.0	7342570.0	7341307.0	7583492.0	9122714.0	8744095.0	7217326.0	8541059.0	7603235.0	7092781.0	6968071.0	7596397.0	8185772.0	7507342.0	6746765.0	6704690.0	7235012.0	7455890.0	6817609.0	6682019.0	7016542.0	8220303.0	7974771.0	7392822.0	7291121.0	7413334.0	8933531.0	7674308.0	7223935.0	9099375.0	7767730.0	7915255.0	7491721.0	7976539.0	8679783.0	7575012.0	7558040.0	5872423.0	8068931.0	8690545.0	6105384.0	6553224.0	8020262.0	9226706.0	7923260.0	6236090.0	6728464.0
None	26705.0	33621.0	32154.0	25201.0	27224.0	22116.0	33290.0	32213.0	28086.0	35150.0	30735.0	26361.0	22805.0	30489.0	33695.0	27001.0	25216.0	22241.0	27826.0	23895.0	25217.0	27091.0	26914.0	32905.0	24580.0	26913.0	24222.0	27359.0	30036.0	28240.0	25565.0	30395.0	26733.0	30955.0	23522.0	29771.0	34873.0	24982.0	33960.0	23553.0	30080.0	29401.0	29313.0	28661.0	34143.0	34447.0	28976.0	20909.0	23666.0
Organismal Systems	107827.0	118557.0	130359.0	126569.0	126601.0	130069.0	147528.0	151355.0	123759.0	145617.0	128220.0	121754.0	118066.0	133349.0	138210.0	123640.0	110656.0	104924.0	113186.0	127342.0	105874.0	113893.0	122446.0	140358.0	138579.0	125277.0	122150.0	122918.0	151401.0	129218.0	129540.0	172298.0	137733.0	131636.0	137092.0	135491.0	148173.0	134833.0	113524.0	105449.0	126948.0	140147.0	111866.0	116876.0	132499.0	153381.0	127715.0	96817.0	116277.0
Unclassified	2084109.0	2467012.0	2619350.0	2155425.0	2134079.0	2294686.0	2735756.0	2587597.0	2087391.0	2537956.0	2255011.0	2075695.0	2046041.0	2237411.0	2503188.0	2210895.0	1964552.0	1934723.0	2141098.0	2212673.0	1975286.0	2010486.0	2077079.0	2397626.0	2355046.0	2178644.0	2124680.0	2196721.0	2563858.0	2268253.0	2151685.0	2623227.0	2294466.0	2360815.0	2245834.0	2342296.0	2524580.0	2219312.0	2319819.0	1699394.0	2388720.0	2516628.0	1769899.0	1915795.0	2423685.0	2688817.0	2460821.0	1763572.0	1999706.0
[truncated: 3 more columns]
