# Supplementary material for: Alteration of the gut microbiota associated with childhood obesity by 16S rRNA gene sequencing
Source: PeerJ. 2020 Jan 14;8:e8317. doi: 10.7717/peerj.8317 (PMC6968493; doi:10.7717/peerj.8317)
Supplement: Supplemental Information 11 [file peerj-08-8317-s011.xls]

# Constructed from biom file
#OTU ID	F06	F08	F17	F21	F26	N01	N02	N19	N20	F02	N10	F19	F03	F01	F07	F10	F12	F13	F20	F22	N04	N05	N06	N08	N11	N12	N13	N18	N21	N22	N17	N14	N23	F09	F14	F25	F27	N03	N15	N09	N07	N16	F28	F18	F15	F04	F05	F11	F16
Amino Acid Metabolism	1388967.0	1607272.0	1676367.0	1454758.0	1454693.0	1433945.0	1841328.0	1734512.0	1451570.0	1709694.0	1523805.0	1406167.0	1374201.0	1505042.0	1659779.0	1458649.0	1333437.0	1301776.0	1452125.0	1474579.0	1349347.0	1315374.0	1385058.0	1641141.0	1533995.0	1481776.0	1461029.0	1471092.0	1776633.0	1506506.0	1398840.0	1846967.0	1515479.0	1572053.0	1422884.0	1598593.0	1740373.0	1475173.0	1528230.0	1106140.0	1600483.0	1711142.0	1169837.0	1263449.0	1566175.0	1837362.0	1520100.0	1213764.0	1311541.0
Biosynthesis of Other Secondary Metabolites	149368.0	148091.0	164793.0	153199.0	153437.0	185584.0	184453.0	186982.0	149498.0	176784.0	151394.0	160812.0	153869.0	149844.0	162086.0	149353.0	142425.0	159002.0	168026.0	175562.0	152949.0	127887.0	147715.0	180250.0	189059.0	160640.0	159203.0	170360.0	194858.0	153731.0	164346.0	195157.0	181492.0	168418.0	199372.0	178499.0	199580.0	171419.0	143774.0	117495.0	184608.0	193082.0	122179.0	129530.0	143372.0	200253.0	173768.0	147046.0	135828.0
Cancers	14691.0	16367.0	15360.0	15063.0	15538.0	19609.0	19572.0	16961.0	14143.0	18283.0	17133.0	15154.0	14028.0	16649.0	16695.0	14128.0	13845.0	13978.0	16160.0	16688.0	13436.0	15501.0	15054.0	16105.0	15569.0	15274.0	14280.0	17663.0	16810.0	16637.0	16349.0	18796.0	16386.0	16381.0	20851.0	17260.0	16811.0	14087.0	17308.0	13576.0	17387.0	15356.0	14104.0	15375.0	17054.0	18399.0	17928.0	11859.0	12067.0
Carbohydrate Metabolism	1597888.0	1768638.0	2013117.0	1698978.0	1639659.0	1785026.0	2028237.0	1998218.0	1630860.0	1898893.0	1645876.0	1613752.0	1569894.0	1689040.0	1797139.0	1732122.0	1458303.0	1513608.0	1601860.0	1685672.0	1531658.0	1398543.0	1487829.0	1853570.0	1872742.0	1656898.0	1658149.0	1643707.0	2083162.0	1690252.0	1661164.0	2136823.0	1768694.0	1822838.0	1784484.0	1781610.0	1991833.0	1733080.0	1531325.0	1166373.0	1836172.0	2032635.0	1238470.0	1314352.0	1714331.0	2169509.0	1779053.0	1423360.0	1542898.0
Cardiovascular Diseases	3.0	0.0	0.0	0.0	0.0	0.0	0.0	0.0	0.0	0.0	0.0	3.0	1.0	13.0	0.0	1.0	0.0	0.0	0.0	0.0	0.0	0.0	1.0	0.0	1.0	4.0	1.0	0.0	0.0	0.0	0.0	1.0	0.0	0.0	0.0	0.0	0.0	1.0	0.0	0.0	1.0	0.0	0.0	1.0	0.0	1.0	0.0	0.0	0.0
Cell Communication	0.0	0.0	0.0	0.0	0.0	0.0	0.0	0.0	0.0	0.0	0.0	0.0	0.0	0.0	0.0	0.0	0.0	0.0	0.0	0.0	0.0	0.0	0.0	0.0	0.0	0.0	0.0	0.0	0.0	0.0	0.0	0.0	0.0	0.0	0.0	0.0	0.0	0.0	0.0	0.0	0.0	0.0	0.0	0.0	0.0	0.0	0.0	0.0	0.0
Cell Growth and Death	72123.0	82144.0	87323.0	76782.0	72939.0	74076.0	98217.0	85365.0	74169.0	84674.0	79289.0	73254.0	66231.0	76615.0	81735.0	72303.0	71831.0	66539.0	73878.0	75398.0	72126.0	77740.0	77566.0	81291.0	75712.0	78460.0	75007.0	74671.0	88670.0	78226.0	71591.0	88734.0	74629.0	78405.0	70441.0	79899.0	85613.0	72611.0	89078.0	72956.0	80378.0	81906.0	73238.0	76327.0	80863.0	91246.0	73920.0	65481.0	66063.0
Cell Motility	229926.0	303787.0	283985.0	277183.0	231254.0	195328.0	228336.0	350243.0	220806.0	416630.0	211381.0	218905.0	112506.0	194550.0	430425.0	163285.0	183136.0	140613.0	230837.0	214301.0	254443.0	236464.0	299797.0	311808.0	140593.0	285426.0	215775.0	221526.0	328322.0	152261.0	119956.0	227868.0	282811.0	316117.0	145488.0	145148.0	370546.0	236574.0	291071.0	197574.0	457108.0	249446.0	163976.0	200360.0	276505.0	420086.0	165220.0	178204.0	96015.0
Cellular Processes and Signaling	642082.0	770452.0	791095.0	649761.0	672514.0	716316.0	858008.0	795358.0	651032.0	792612.0	686284.0	623848.0	644443.0	699269.0	786634.0	697148.0	599740.0	601656.0	645051.0	677447.0	595719.0	599430.0	616120.0	750940.0	734790.0	655281.0	654625.0	681054.0	806268.0	707894.0	674615.0	791972.0	710509.0	735051.0	715434.0	712391.0	789525.0	677901.0	689632.0	497900.0	718336.0	783669.0	534952.0	583110.0	758791.0	823645.0	746826.0	533339.0	612126.0
Circulatory System	90.0	60.0	30.0	21.0	15.0	52.0	48.0	39.0	9.0	24.0	48.0	42.0	24.0	39.0	42.0	27.0	6.0	3.0	27.0	18.0	9.0	3.0	0.0	0.0	3.0	15.0	3.0	3.0	3.0	18.0	3.0	7.0	27.0	18.0	15.0	0.0	9.0	6.0	6.0	6.0	28.0	9.0	6.0	4.0	9.0	3.0	48.0	3.0	6.0
Digestive System	6701.0	4962.0	6446.0	10006.0	8466.0	12075.0	9235.0	9338.0	7390.0	7633.0	7799.0	7704.0	9923.0	8267.0	6403.0	8681.0	10429.0	8763.0	6406.0	9972.0	7127.0	10538.0	11545.0	8134.0	11294.0	7097.0	8495.0	9060.0	9282.0	9425.0	11736.0	13621.0	9636.0	7451.0	13497.0	8612.0	7792.0	9663.0	6249.0	16190.0	7505.0	9320.0	14504.0	14918.0	5703.0	8982.0	8124.0	7865.0	8296.0
Endocrine System	48913.0	53426.0	55381.0	57257.0	58615.0	58593.0	63541.0	67849.0	56543.0	63568.0	58623.0	56322.0	54489.0	62824.0	60636.0	56963.0	50910.0	48142.0	50383.0	57064.0	46993.0	48774.0	51496.0	62703.0	62746.0	54946.0	55419.0	55284.0	66703.0	62212.0	60243.0	80629.0	61213.0	59635.0	62663.0	60920.0	65862.0	59957.0	49266.0	43781.0	55465.0	60545.0	48165.0	49491.0	63770.0	68948.0	57205.0	44689.0	54492.0
Energy Metabolism	853744.0	971297.0	1029992.0	862294.0	916042.0	899779.0	1065886.0	1033939.0	893212.0	1043538.0	923790.0	846155.0	846767.0	951439.0	1003673.0	945891.0	814565.0	817426.0	864581.0	904789.0	815249.0	811810.0	865980.0	994295.0	943208.0	889287.0	888318.0	892470.0	1073600.0	933420.0	847650.0	1026353.0	933105.0	960659.0	888656.0	956089.0	1044684.0	903179.0	879888.0	743682.0	940622.0	1064881.0	777739.0	843395.0	1056951.0	1086775.0	924334.0	749112.0	807395.0
Environmental Adaptation	21066.0	26635.0	27234.0	23330.0	22496.0	20384.0	28363.0	28931.0	22664.0	31944.0	22431.0	21820.0	16149.0	22920.0	33484.0	20397.0	18382.0	17551.0	22076.0	21355.0	20738.0	21514.0	24070.0	27364.0	21263.0	25476.0	20390.0	23343.0	29085.0	20006.0	19014.0	28062.0	24827.0	26080.0	19598.0	21590.0	31253.0	22866.0	23926.0	18144.0	28900.0	26272.0	19582.0	21049.0	26368.0	31838.0	20471.0	17371.0	17848.0
Enzyme Families	309767.0	367997.0	400632.0	301178.0	330296.0	317113.0	412786.0	399497.0	318852.0	390756.0	339240.0	305379.0	304405.0	342758.0	380398.0	334724.0	304195.0	279749.0	316866.0	320133.0	298657.0	313530.0	329471.0	367710.0	339041.0	331962.0	320644.0	319697.0	399805.0	337437.0	312271.0	400871.0	339826.0	358887.0	306998.0	344357.0	387960.0	334045.0	337896.0	294110.0	370542.0	376125.0	305999.0	328831.0	377023.0	417861.0	334246.0	256152.0	297241.0
Excretory System	2642.0	3350.0	5003.0	4754.0	4206.0	4492.0	6087.0	5648.0	4055.0	4881.0	5852.0	4507.0	5733.0	5246.0	3525.0	5023.0	4162.0	3278.0	4523.0	4648.0	2999.0	3710.0	3451.0	5032.0	6030.0	4110.0	4862.0	4096.0	4946.0	5746.0	5559.0	7495.0	5473.0	4350.0	4224.0	7406.0	4183.0	6235.0	6233.0	1071.0	2494.0	5616.0	1034.0	1715.0	3888.0	5136.0	9490.0	1942.0	4968.0
Folding, Sorting and Degradation	378838.0	439739.0	448070.0	382776.0	401643.0	402027.0	497402.0	460448.0	387734.0	456695.0	408065.0	372730.0	366313.0	414474.0	463856.0	392936.0	353015.0	356366.0	382359.0	380699.0	361371.0	359105.0	382379.0	435006.0	413870.0	385664.0	373395.0	390037.0	460219.0	406554.0	374514.0	475512.0	407619.0	419245.0	386545.0	427550.0	456589.0	399413.0	399636.0	333060.0	407817.0	440391.0	354681.0	376406.0	437743.0	464015.0	417802.0	335429.0	375155.0
Genetic Information Processing	369312.0	438625.0	458901.0	391603.0	366516.0	370785.0	483032.0	440592.0	368721.0	442501.0	411658.0	374995.0	334101.0	392086.0	439439.0	365050.0	352243.0	326063.0	383017.0	372858.0	357471.0	386020.0	387295.0	415582.0	380363.0	396101.0	371623.0	385869.0	433902.0	402351.0	357541.0	472038.0	384946.0	406932.0	346189.0	411039.0	436948.0	372899.0	464440.0	328241.0	420853.0	416325.0	332811.0	358771.0	422789.0	466679.0	422773.0	316062.0	343981.0
Glycan Biosynthesis and Metabolism	407007.0	418745.0	444828.0	476818.0	453834.0	535839.0	543072.0	528634.0	422511.0	495944.0	478826.0	442266.0	483284.0	459791.0	451919.0	459819.0	449978.0	459327.0	444757.0	485672.0	412426.0	426812.0	435866.0	495204.0	543029.0	437436.0	435641.0	479240.0	518180.0	513242.0	487678.0	521563.0	506800.0	451249.0	549140.0	520084.0	487175.0	506861.0	499931.0	403109.0	493735.0	518132.0	380535.0	419544.0	478182.0	503496.0	572571.0	419577.0	436734.0
Immune System	13112.0	13293.0	15835.0	14135.0	14188.0	16109.0	17460.0	16948.0	13995.0	16528.0	14121.0	13724.0	12320.0	14660.0	15020.0	13322.0	11404.0	11931.0	12943.0	14742.0	12460.0	12599.0	14139.0	15340.0	15170.0	14426.0	12995.0	14106.0	17391.0	13206.0	13114.0	18809.0	15682.0	14747.0	17445.0	15126.0	16794.0	14711.0	10929.0	13110.0	14959.0	15607.0	13749.0	14115.0	14450.0	16551.0	12997.0	11603.0	12650.0
Immune System Diseases	7790.0	7691.0	8993.0	6634.0	8629.0	7060.0	7585.0	8069.0	7097.0	8789.0	6489.0	6379.0	6914.0	6940.0	9152.0	7446.0	6214.0	7493.0	7269.0	6649.0	7286.0	5001.0	6792.0	8389.0	6662.0	6598.0	7628.0	7542.0	10895.0	7052.0	6788.0	6429.0	7428.0	8406.0	5271.0	6733.0	8517.0	6756.0	5064.0	6073.0	8271.0	7618.0	5686.0	7111.0	9840.0	9171.0	6632.0	7108.0	5192.0
Infectious Diseases	56473.0	60276.0	68482.0	53564.0	54069.0	55493.0	71475.0	66569.0	53710.0	63549.0	59707.0	52825.0	52963.0	55603.0	62254.0	54497.0	51327.0	48573.0	54740.0	53704.0	50338.0	48919.0	54113.0	61986.0	59113.0	53756.0	52340.0	54076.0	66183.0	53530.0	54369.0	66961.0	58160.0	59685.0	51995.0	62314.0	66535.0	57495.0	52269.0	48746.0	57111.0	64637.0	49859.0	51442.0	53907.0	65393.0	63445.0	45964.0	52779.0
Lipid Metabolism	413340.0	484344.0	523246.0	422643.0	430977.0	486159.0	566688.0	530164.0	421846.0	518807.0	447639.0	411291.0	402169.0	449072.0	502408.0	438894.0	381558.0	379873.0	436711.0	443666.0	390573.0	382017.0	398411.0	490219.0	483366.0	437758.0	430888.0	428623.0	543747.0	446657.0	445692.0	561019.0	466997.0	482216.0	479136.0	493501.0	525482.0	443942.0	455697.0	307329.0	476789.0	512348.0	332177.0	354061.0	470185.0	563380.0	526196.0	341227.0	396138.0
Membrane Transport	1564988.0	2212893.0	2233828.0	1585169.0	1467015.0	1393707.0	1941536.0	1995105.0	1546452.0	2028820.0	1610920.0	1471608.0	1232051.0	1629401.0	2047821.0	1672255.0	1366403.0	1217471.0	1510428.0	1471337.0	1423100.0	1441296.0	1416715.0	1769736.0	1471052.0	1622271.0	1458602.0	1447300.0	1878666.0	1599137.0	1280614.0	1767924.0	1529121.0	1853676.0	1265554.0	1527781.0	1897339.0	1471877.0	1773879.0	1064361.0	2052698.0	1845375.0	1164917.0	1270110.0	2080943.0	2225319.0	1660079.0	1170845.0	1415782.0
Metabolic Diseases	14404.0	15681.0	17669.0	16879.0	14882.0	18917.0	20288.0	18488.0	15412.0	17172.0	16452.0	16060.0	15055.0	15622.0	16783.0	14590.0	14558.0	13596.0	14821.0	16588.0	13611.0	14624.0	16102.0	17126.0	17801.0	16451.0	16263.0	16834.0	19114.0	15602.0	15621.0	22627.0	16735.0	16989.0	18578.0	17045.0	18616.0	16502.0	15410.0	13724.0	16443.0	18245.0	13911.0	14521.0	13845.0	19629.0	15446.0	12618.0	14395.0
Metabolism	354292.0	417695.0	481991.0	368536.0	367074.0	415978.0	468069.0	457652.0	358911.0	435655.0	387426.0	364337.0	366157.0	389346.0	421125.0	397634.0	337700.0	330747.0	369445.0	397661.0	332953.0	332223.0	354389.0	411518.0	426314.0	376635.0	376114.0	383325.0	448090.0	395720.0	373468.0	455015.0	411157.0	413558.0	410232.0	415111.0	432949.0	400933.0	378557.0	276126.0	415377.0	448827.0	286637.0	313023.0	434699.0	471390.0	455757.0	291683.0	352648.0
Metabolism of Cofactors and Vitamins	646869.0	751452.0	787902.0	678737.0	665784.0	633769.0	852739.0	789313.0	675816.0	796826.0	713343.0	637946.0	628207.0	693244.0	786981.0	667870.0	630070.0	602519.0	651560.0	667553.0	630053.0	645091.0	658138.0	769970.0	700969.0	672097.0	657365.0	677991.0	810923.0	688483.0	662732.0	774627.0	696356.0	707513.0	624204.0	721765.0	805442.0	680882.0	759042.0	571642.0	722272.0	777483.0	603676.0	630375.0	723345.0	797640.0	691291.0	575833.0	611690.0
Metabolism of Other Amino Acids	219458.0	248499.0	262030.0	221984.0	226231.0	241108.0	280637.0	272250.0	221043.0	266765.0	236364.0	225997.0	224527.0	229258.0	252932.0	227817.0	216081.0	217591.0	232410.0	241098.0	215322.0	211661.0	223245.0	259224.0	255503.0	239377.0	229851.0	242313.0	276886.0	240402.0	228545.0	266751.0	252069.0	244992.0	234703.0	246029.0	272681.0	241655.0	238322.0	186481.0	260239.0	272575.0	186899.0	204508.0	244088.0	288019.0	243430.0	197220.0	203376.0
Metabolism of Terpenoids and Polyketides	233966.0	257574.0	281710.0	243376.0	242648.0	248391.0	306715.0	284529.0	235190.0	281687.0	259567.0	238590.0	224873.0	249653.0	269762.0	245440.0	226085.0	220024.0	245326.0	244143.0	229041.0	237834.0	252487.0	269283.0	261468.0	247882.0	239063.0	247181.0	293393.0	249579.0	236992.0	309468.0	258906.0	261847.0	245594.0	270127.0	287903.0	254119.0	262832.0	226107.0	253823.0	290298.0	231320.0	245588.0	255463.0	301027.0	273372.0	206966.0	223437.0
Nervous System	15303.0	16831.0	20430.0	17066.0	18615.0	18364.0	22794.0	22602.0	19103.0	21039.0	19346.0	17635.0	19428.0	19393.0	19100.0	19227.0	15363.0	15256.0	16828.0	19543.0	15548.0	16755.0	17745.0	21785.0	22073.0	19207.0	19986.0	17026.0	23991.0	18605.0	19871.0	23675.0	20875.0	19355.0	19650.0	21837.0	22280.0	21395.0	16915.0	13147.0	17597.0	22778.0	14826.0	15584.0	18311.0	21923.0	19380.0	13344.0	18017.0
Neurodegenerative Diseases	15045.0	16509.0	17632.0	12699.0	13677.0	17058.0	15639.0	16169.0	12068.0	14821.0	14741.0	13597.0	12586.0	14351.0	15711.0	15026.0	13013.0	13569.0	14394.0	13277.0	13155.0	11059.0	11819.0	12901.0	12791.0	12704.0	12827.0	14819.0	13190.0	16666.0	13110.0	13731.0	13213.0	14443.0	14746.0	14530.0	12851.0	12437.0	16441.0	10095.0	18164.0	13568.0	8648.0	10855.0	19149.0	16845.0	18003.0	12422.0	12392.0
Nucleotide Metabolism	578064.0	657307.0	716286.0	583918.0	586895.0	600410.0	745667.0	699203.0	575294.0	692523.0	635887.0	570752.0	537463.0	612574.0	679357.0	588964.0	576003.0	537745.0	585337.0	584791.0	575677.0	606819.0	619830.0	656502.0	616273.0	611900.0	581091.0	592567.0	696136.0	629035.0	565248.0	752272.0	607686.0	633474.0	562856.0	617657.0	687898.0	598692.0	680791.0	580219.0	661528.0	674825.0	586638.0	616906.0	647319.0	736740.0	589111.0	510689.0	556058.0
Poorly Characterized	718423.0	840240.0	887363.0	745525.0	727975.0	791607.0	926647.0	893995.0	708727.0	867188.0	769643.0	712515.0	701340.0	756710.0	855990.0	751063.0	674869.0	676257.0	743585.0	764707.0	689143.0	692813.0	719275.0	819586.0	813579.0	750627.0	722318.0	746473.0	875598.0	762288.0	746061.0	904202.0	787854.0	805274.0	773979.0	803755.0	865158.0	767579.0	787190.0	597127.0	834154.0	867807.0	615499.0	660891.0	807406.0	927103.0	835465.0	622488.0	690951.0
Replication and Repair	1275887.0	1461184.0	1575946.0	1323666.0	1306522.0	1344875.0	1687745.0	1546660.0	1262130.0	1543593.0	1407720.0	1273383.0	1169214.0	1368237.0	1513472.0	1291082.0	1246548.0	1189985.0	1298516.0	1280395.0	1270181.0	1338248.0	1378479.0	1437384.0	1359887.0	1379486.0	1263064.0	1304336.0	1542351.0	1385141.0	1293335.0	1686205.0	1347583.0	1398921.0	1236880.0	1356207.0	1530476.0	1324848.0	1499554.0	1247040.0	1430637.0	1483668.0	1258579.0	1335869.0	1439546.0	1643454.0	1301398.0	1134702.0	1212993.0
Sensory System	0.0	0.0	0.0	0.0	0.0	0.0	0.0	0.0	0.0	0.0	0.0	0.0	0.0	0.0	0.0	0.0	0.0	0.0	0.0	0.0	0.0	0.0	0.0	0.0	0.0	0.0	0.0	0.0	0.0	0.0	0.0	0.0	0.0	0.0	0.0	0.0	0.0	0.0	0.0	0.0	0.0	0.0	0.0	0.0	0.0	0.0	0.0	0.0	0.0
Signal Transduction	222104.0	280537.0	269886.0	230776.0	248811.0	225183.0	265587.0	296368.0	227897.0	309582.0	226441.0	220060.0	205403.0	255189.0	297702.0	245762.0	194912.0	194365.0	231274.0	227071.0	206317.0	184974.0	208391.0	260987.0	207113.0	224976.0	226807.0	242002.0	268690.0	258382.0	190629.0	249729.0	247987.0	270971.0	206031.0	230560.0	273948.0	229922.0	231664.0	138454.0	302883.0	254018.0	143730.0	181497.0	354337.0	326094.0	276480.0	172649.0	183459.0
Signaling Molecules and Interaction	27020.0	26433.0	36165.0	31679.0	32784.0	33540.0	34522.0	36025.0	29782.0	33260.0	31055.0	29708.0	33551.0	32042.0	28233.0	33509.0	29540.0	29773.0	29608.0	33464.0	28333.0	28411.0	29209.0	33123.0	36022.0	31941.0	32628.0	31675.0	38053.0	35468.0	34038.0	39257.0	34781.0	30720.0	34092.0	37400.0	32260.0	35253.0	27919.0	24948.0	32052.0	35990.0	23018.0	26296.0	33943.0	35740.0	38859.0	27341.0	29757.0
Transcription	391869.0	473537.0	519260.0	369801.0	380943.0	417686.0	521094.0	491931.0	381568.0	483256.0	401236.0	379552.0	334744.0	396801.0	475469.0	394766.0	340242.0	328326.0	395689.0	392995.0	374234.0	374288.0	389935.0	446753.0	410604.0	419607.0	396523.0	374164.0	503381.0	382486.0	367432.0	501677.0	414683.0	451162.0	406904.0	415828.0	495615.0	394714.0	414230.0	311820.0	473874.0	473581.0	340924.0	351379.0	405666.0	539184.0	406591.0	305440.0	353182.0
Translation	772736.0	933652.0	941507.0	785510.0	795931.0	820670.0	1022879.0	935536.0	782394.0	962075.0	877201.0	777191.0	700273.0	841163.0	960155.0	765809.0	784424.0	707942.0	805972.0	784170.0	773237.0	853732.0	866161.0	898183.0	810678.0	859957.0	785108.0	795365.0	934489.0	849221.0	741298.0	1035087.0	812752.0	868431.0	747564.0	833768.0	957204.0	789426.0	985293.0	783961.0	881316.0	909307.0	807279.0	849218.0	896619.0	1011977.0	782422.0	666666.0	733812.0
Transport and Catabolism	57898.0	49594.0	61323.0	61757.0	67893.0	93316.0	71912.0	79936.0	64049.0	67558.0	65167.0	65854.0	75866.0	65055.0	56466.0	68013.0	58600.0	68508.0	64868.0	77858.0	59745.0	51719.0	57311.0	72325.0	84318.0	65176.0	69751.0	66417.0	81259.0	70964.0	76104.0	74993.0	77238.0	66527.0	100722.0	82589.0	73343.0	77234.0	56837.0	44911.0	74971.0	76219.0	46199.0	47945.0	63604.0	71181.0	83517.0	62205.0	64516.0
Xenobiotics Biodegradation and Metabolism	226255.0	264888.0	278654.0	244687.0	240811.0	216369.0	294506.0	286854.0	221634.0	268842.0	247504.0	233674.0	218412.0	264682.0	239338.0	257799.0	214065.0	216050.0	235453.0	228232.0	216657.0	204641.0	212512.0	242935.0	236118.0	225809.0	229879.0	248093.0	266208.0	285564.0	212777.0	307504.0	240320.0	251109.0	193694.0	248228.0	248772.0	231965.0	240312.0	169736.0	268118.0	267019.0	169915.0	202685.0	343828.0	324644.0	295788.0	195144.0	206128.0
[truncated: 3 more columns]
