# Supplementary material for: Alteration of the gut microbiota associated with childhood obesity by 16S rRNA gene sequencing
Source: PeerJ. 2020 Jan 14;8:e8317. doi: 10.7717/peerj.8317 (PMC6968493; doi:10.7717/peerj.8317)
Supplement: Supplemental Information 12 [file peerj-08-8317-s012.xls]

# Constructed from biom file
#OTU ID	F06	F08	F17	F21	F26	N01	N02	N19	N20	F02	N10	F19	F03	F01	F07	F10	F12	F13	F20	F22	N04	N05	N06	N08	N11	N12	N13	N18	N21	N22	N17	N14	N23	F09	F14	F25	F27	N03	N15	N09	N07	N16	F28	F18	F15	F04	F05	F11	F16
1,1,1-Trichloro-2,2-bis(4-chlorophenyl)ethane (DDT) degradation	175.0	427.0	18.0	376.0	643.0	12.0	37.0	311.0	360.0	495.0	179.0	290.0	316.0	800.0	331.0	626.0	241.0	355.0	141.0	97.0	47.0	41.0	55.0	184.0	3.0	37.0	100.0	483.0	2.0	981.0	99.0	114.0	241.0	306.0	15.0	38.0	77.0	94.0	13.0	37.0	274.0	110.0	116.0	459.0	1978.0	430.0	207.0	157.0	214.0
ABC transporters	407901.0	623486.0	602420.0	421862.0	393854.0	332808.0	504465.0	523025.0	415831.0	550419.0	440754.0	387059.0	328806.0	448265.0	567652.0	455510.0	370475.0	322475.0	400686.0	390996.0	377549.0	399309.0	375560.0	478932.0	380914.0	430479.0	391663.0	395541.0	480768.0	452759.0	340237.0	445678.0	403169.0	498332.0	306986.0	406956.0	493945.0	382552.0	517696.0	272984.0	531179.0	467549.0	308282.0	341565.0	595971.0	584139.0	444108.0	302997.0	378679.0
Adherens junction	0.0	0.0	0.0	0.0	0.0	0.0	0.0	0.0	0.0	0.0	0.0	0.0	0.0	0.0	0.0	0.0	0.0	0.0	0.0	0.0	0.0	0.0	0.0	0.0	0.0	0.0	0.0	0.0	0.0	0.0	0.0	0.0	0.0	0.0	0.0	0.0	0.0	0.0	0.0	0.0	0.0	0.0	0.0	0.0	0.0	0.0	0.0	0.0	0.0
Adipocytokine signaling pathway	12838.0	12456.0	11605.0	15095.0	16785.0	15619.0	15199.0	17706.0	15799.0	15651.0	16331.0	15642.0	17064.0	17583.0	13784.0	15776.0	15656.0	14166.0	13595.0	16197.0	13186.0	14045.0	13926.0	16928.0	17094.0	14774.0	16432.0	14614.0	17096.0	19298.0	17936.0	20866.0	16699.0	15307.0	16939.0	16784.0	16589.0	16230.0	14186.0	12870.0	13614.0	15234.0	13653.0	14040.0	18376.0	16706.0	14368.0	13179.0	14895.0
African trypanosomiasis	297.0	367.0	240.0	53.0	25.0	370.0	541.0	143.0	61.0	51.0	304.0	151.0	79.0	31.0	10.0	29.0	21.0	19.0	570.0	48.0	81.0	66.0	159.0	3.0	13.0	97.0	41.0	170.0	20.0	307.0	7.0	169.0	29.0	145.0	61.0	1049.0	22.0	81.0	589.0	78.0	88.0	24.0	17.0	16.0	50.0	8.0	1827.0	11.0	17.0
Alanine, aspartate and glutamate metabolism	167632.0	183461.0	205067.0	175923.0	186001.0	176735.0	219115.0	213288.0	185849.0	206162.0	183946.0	173025.0	178503.0	190165.0	193340.0	184419.0	160301.0	160447.0	169742.0	184097.0	162905.0	156288.0	164716.0	203919.0	196025.0	178784.0	184093.0	176832.0	223341.0	188192.0	183567.0	225576.0	191314.0	189817.0	185395.0	196530.0	212842.0	187635.0	166710.0	133904.0	187144.0	206631.0	147497.0	156632.0	198584.0	213757.0	175767.0	150704.0	169063.0
Aldosterone-regulated sodium reabsorption	0.0	0.0	0.0	0.0	0.0	0.0	0.0	0.0	0.0	0.0	0.0	0.0	0.0	0.0	0.0	0.0	0.0	0.0	0.0	0.0	0.0	0.0	0.0	0.0	0.0	0.0	0.0	0.0	0.0	0.0	0.0	0.0	0.0	0.0	0.0	0.0	0.0	0.0	0.0	0.0	0.0	0.0	0.0	0.0	0.0	0.0	0.0	0.0	0.0
Alzheimer's disease	6396.0	7533.0	7636.0	6429.0	6515.0	6891.0	8210.0	7652.0	6384.0	7807.0	7321.0	6494.0	5760.0	6864.0	7663.0	6194.0	6463.0	5772.0	6948.0	6592.0	6402.0	6890.0	7358.0	7286.0	6469.0	7126.0	6578.0	6644.0	7735.0	6937.0	6147.0	8577.0	6507.0	6968.0	6245.0	7774.0	7899.0	6588.0	8660.0	6629.0	7143.0	7341.0	6747.0	7117.0	7071.0	8070.0	7995.0	5494.0	5906.0
Amino acid metabolism	28083.0	27820.0	40109.0	29415.0	25361.0	28205.0	35419.0	32502.0	26978.0	30899.0	32520.0	27243.0	31192.0	27541.0	27480.0	31305.0	28369.0	26682.0	29642.0	33437.0	29579.0	28423.0	25505.0	33433.0	31754.0	28700.0	32190.0	31941.0	36398.0	32704.0	32118.0	29350.0	30969.0	29473.0	29243.0	34831.0	29672.0	29914.0	38190.0	20044.0	32937.0	31786.0	18170.0	20357.0	26423.0	33336.0	38309.0	25127.0	24962.0
Amino acid related enzymes	205807.0	242826.0	248427.0	215387.0	214630.0	218151.0	277248.0	256503.0	214403.0	258869.0	233578.0	210729.0	196810.0	225124.0	250104.0	211801.0	209540.0	193248.0	215833.0	216532.0	206827.0	219868.0	224335.0	245891.0	222768.0	228021.0	213910.0	221301.0	256833.0	229196.0	208773.0	268294.0	222798.0	231551.0	205846.0	232641.0	260404.0	217727.0	258392.0	198384.0	244865.0	252937.0	203753.0	214226.0	237972.0	270014.0	218665.0	182545.0	196423.0
Amino sugar and nucleotide sugar metabolism	226233.0	239071.0	280425.0	240176.0	231264.0	254078.0	273187.0	282197.0	230125.0	263053.0	232787.0	230285.0	225775.0	225840.0	250748.0	238851.0	212548.0	217364.0	227924.0	241132.0	228053.0	217365.0	224699.0	265667.0	270010.0	246504.0	242345.0	226415.0	306779.0	230138.0	253313.0	277435.0	254258.0	253535.0	263863.0	256621.0	286477.0	254663.0	226406.0	189770.0	264313.0	280540.0	196031.0	200034.0	211022.0	290884.0	245997.0	214054.0	218736.0
Aminoacyl-tRNA biosynthesis	152624.0	188265.0	187563.0	162996.0	159617.0	161801.0	206316.0	190736.0	155892.0	199575.0	176573.0	157197.0	137808.0	170539.0	194206.0	153499.0	161107.0	141102.0	163201.0	157428.0	155877.0	174672.0	177527.0	182589.0	158942.0	177263.0	158301.0	162980.0	187831.0	175083.0	145355.0	212266.0	162476.0	174589.0	143868.0	166505.0	194095.0	158655.0	209573.0	156775.0	187209.0	186320.0	157922.0	169326.0	186492.0	211882.0	160483.0	132168.0	141592.0
Aminobenzoate degradation	17782.0	19521.0	19180.0	21809.0	20442.0	15684.0	19351.0	22048.0	18581.0	19863.0	20197.0	20326.0	18999.0	20747.0	16619.0	21321.0	18456.0	18747.0	20365.0	19033.0	17459.0	15434.0	16577.0	19275.0	19442.0	17681.0	20673.0	21944.0	21766.0	23063.0	18961.0	22021.0	19654.0	19350.0	14083.0	21824.0	19301.0	19455.0	17812.0	14664.0	22205.0	21759.0	13476.0	16305.0	29238.0	26586.0	30782.0	17990.0	16499.0
Amoebiasis	1106.0	1064.0	1692.0	2100.0	2040.0	897.0	2235.0	2672.0	1566.0	2404.0	2235.0	2037.0	2164.0	2255.0	1497.0	2620.0	1443.0	1611.0	1817.0	2084.0	1277.0	2305.0	2026.0	2367.0	3183.0	2376.0	2096.0	2267.0	2274.0	1776.0	4379.0	2103.0	2834.0	1744.0	825.0	2710.0	2082.0	3043.0	2095.0	892.0	2165.0	2643.0	520.0	621.0	1887.0	2804.0	3554.0	1266.0	2055.0
Amyotrophic lateral sclerosis (ALS)	2804.0	2226.0	2630.0	1539.0	1645.0	3582.0	1866.0	2239.0	1051.0	1576.0	1680.0	1716.0	1438.0	1487.0	1830.0	2032.0	1211.0	2732.0	2190.0	1955.0	2215.0	749.0	1113.0	990.0	1679.0	1279.0	1439.0	2281.0	1016.0	2039.0	2109.0	1037.0	1590.0	1757.0	3693.0	915.0	1084.0	1209.0	1386.0	898.0	4459.0	1537.0	474.0	890.0	3067.0	2439.0	1944.0	2703.0	1211.0
Antigen processing and presentation	6229.0	6055.0	7120.0	6413.0	6452.0	7874.0	8023.0	7602.0	6384.0	7480.0	6472.0	6484.0	5467.0	6571.0	6760.0	5598.0	5362.0	5578.0	6351.0	7053.0	5976.0	6032.0	6675.0	6973.0	6712.0	6836.0	6193.0	6578.0	7968.0	6018.0	6003.0	8776.0	7117.0	6844.0	8603.0	7014.0	7699.0	6361.0	5266.0	6247.0	7260.0	6517.0	6714.0	6835.0	6425.0	7865.0	5939.0	5503.0	5102.0
Apoptosis	31.0	28.0	11.0	33.0	31.0	186.0	98.0	87.0	13.0	16.0	109.0	358.0	22.0	29.0	7.0	5.0	21.0	16.0	186.0	125.0	87.0	47.0	313.0	20.0	6.0	191.0	242.0	128.0	7.0	96.0	25.0	145.0	123.0	181.0	12.0	57.0	55.0	218.0	513.0	12.0	70.0	14.0	17.0	38.0	9.0	124.0	3.0	30.0	374.0
Arachidonic acid metabolism	2470.0	3203.0	3387.0	2918.0	2566.0	3795.0	3798.0	3205.0	2172.0	3474.0	4080.0	2147.0	3856.0	3359.0	2453.0	3597.0	5499.0	2495.0	3156.0	3049.0	2001.0	6722.0	7119.0	2513.0	3402.0	2002.0	2045.0	4157.0	2063.0	3900.0	2294.0	2292.0	3351.0	2742.0	3933.0	4156.0	2323.0	3169.0	6286.0	10932.0	2472.0	3657.0	10498.0	10835.0	3888.0	2567.0	6439.0	1447.0	3031.0
Arginine and proline metabolism	179681.0	206172.0	216776.0	194039.0	193711.0	180857.0	232953.0	235461.0	195591.0	228514.0	200853.0	185773.0	183057.0	201200.0	216777.0	191994.0	166259.0	168581.0	191607.0	195767.0	177876.0	166179.0	172600.0	223336.0	205927.0	198091.0	196160.0	191420.0	240753.0	196876.0	194300.0	246758.0	203560.0	207666.0	187976.0	217950.0	233696.0	199753.0	197755.0	121944.0	216019.0	222000.0	136799.0	146651.0	201016.0	243099.0	201472.0	161780.0	175288.0
Arrhythmogenic right ventricular cardiomyopathy (ARVC)	0.0	0.0	0.0	0.0	0.0	0.0	0.0	0.0	0.0	0.0	0.0	0.0	0.0	0.0	0.0	0.0	0.0	0.0	0.0	0.0	0.0	0.0	0.0	0.0	0.0	0.0	0.0	0.0	0.0	0.0	0.0	0.0	0.0	0.0	0.0	0.0	0.0	0.0	0.0	0.0	0.0	0.0	0.0	0.0	0.0	0.0	0.0	0.0	0.0
Ascorbate and aldarate metabolism	14829.0	17007.0	24476.0	17726.0	12634.0	18338.0	13840.0	17524.0	13085.0	14383.0	13698.0	15884.0	15567.0	13995.0	12161.0	19575.0	15414.0	14903.0	14511.0	16985.0	12428.0	11434.0	12261.0	14180.0	17568.0	13670.0	15919.0	16158.0	18061.0	16965.0	14362.0	19723.0	14932.0	16384.0	17272.0	16593.0	15383.0	14801.0	13866.0	10073.0	18957.0	23614.0	7876.0	10265.0	15849.0	23154.0	20879.0	12300.0	13540.0
Atrazine degradation	1202.0	2316.0	897.0	1717.0	1268.0	1312.0	1322.0	2748.0	1316.0	2147.0	2541.0	1823.0	1148.0	2095.0	1086.0	1931.0	2015.0	918.0	3755.0	2482.0	1909.0	2659.0	2138.0	2246.0	967.0	2181.0	2278.0	2048.0	1076.0	3058.0	1258.0	1028.0	1555.0	1946.0	996.0	5860.0	1125.0	1425.0	6584.0	1452.0	4829.0	1295.0	693.0	1340.0	3423.0	3222.0	9551.0	1082.0	757.0
Bacterial chemotaxis	43497.0	63005.0	62871.0	51305.0	45783.0	35204.0	42989.0	69304.0	42596.0	88234.0	39204.0	40230.0	17956.0	35027.0	91282.0	31752.0	33675.0	25060.0	45794.0	44003.0	52423.0	48150.0	61074.0	63855.0	27080.0	58744.0	44069.0	42803.0	69928.0	25675.0	18841.0	38974.0	58684.0	65428.0	26634.0	26593.0	75714.0	48260.0	59123.0	38474.0	92162.0	50141.0	30320.0	38544.0	54013.0	84488.0	29066.0	32928.0	16177.0
Bacterial invasion of epithelial cells	287.0	272.0	244.0	50.0	5.0	328.0	416.0	94.0	77.0	46.0	182.0	70.0	107.0	64.0	19.0	46.0	23.0	43.0	77.0	29.0	17.0	6.0	10.0	27.0	33.0	5.0	63.0	35.0	77.0	83.0	54.0	12.0	23.0	114.0	113.0	9.0	15.0	10.0	9.0	20.0	72.0	37.0	9.0	2.0	12.0	8.0	151.0	14.0	32.0
Bacterial motility proteins	94218.0	126420.0	106363.0	116386.0	95434.0	79153.0	80371.0	146259.0	85875.0	181317.0	83482.0	88247.0	37036.0	74221.0	189296.0	57726.0	71547.0	50896.0	97646.0	86945.0	105179.0	98974.0	128273.0	128043.0	42781.0	119071.0	88903.0	90819.0	135146.0	56818.0	36931.0	81568.0	118468.0	133358.0	50585.0	52200.0	154936.0	93691.0	127451.0	78348.0	204606.0	95480.0	56436.0	76906.0	117158.0	181145.0	74076.0	68600.0	21773.0
Bacterial secretion system	93293.0	104938.0	106747.0	99454.0	90662.0	92710.0	122359.0	106113.0	91725.0	102832.0	100726.0	90300.0	84241.0	99940.0	99774.0	89575.0	83671.0	81607.0	95367.0	88774.0	82379.0	82694.0	84442.0	95715.0	90355.0	86005.0	86452.0	92930.0	95524.0	101778.0	84061.0	120011.0	88357.0	96684.0	83360.0	106748.0	99817.0	87334.0	105972.0	70873.0	92568.0	94946.0	76674.0	83087.0	110461.0	108443.0	120968.0	78748.0	85846.0
Bacterial toxins	16743.0	17342.0	26525.0	19487.0	20448.0	19641.0	22683.0	23227.0	18744.0	22292.0	19873.0	18106.0	18954.0	20354.0	18619.0	20277.0	16686.0	17139.0	18170.0	19630.0	18181.0	17763.0	17046.0	21827.0	21707.0	21782.0	21025.0	18540.0	25517.0	21850.0	20006.0	26329.0	21121.0	20086.0	19379.0	22009.0	21275.0	22020.0	19746.0	11420.0	20694.0	22425.0	10694.0	12388.0	21880.0	24103.0	22714.0	15882.0	17953.0
Basal transcription factors	156.0	304.0	210.0	30.0	46.0	19.0	44.0	244.0	114.0	156.0	270.0	167.0	155.0	291.0	142.0	53.0	32.0	29.0	117.0	48.0	22.0	42.0	15.0	325.0	43.0	24.0	15.0	119.0	50.0	31.0	522.0	202.0	21.0	205.0	95.0	79.0	344.0	16.0	45.0	90.0	24.0	75.0	830.0	65.0	16.0	50.0	28.0	57.0	294.0
Base excision repair	59842.0	69328.0	71702.0	63417.0	60835.0	63284.0	76559.0	71479.0	60075.0	71695.0	67092.0	61460.0	56905.0	64285.0	69176.0	60858.0	60041.0	56936.0	64649.0	62351.0	59719.0	62506.0	63017.0	69775.0	65051.0	66786.0	62543.0	63904.0	71752.0	66897.0	62316.0	79824.0	62992.0	67399.0	59350.0	67932.0	72106.0	61359.0	76135.0	53266.0	69176.0	69661.0	54316.0	57974.0	66163.0	81581.0	68495.0	53259.0	54819.0
Benzoate degradation	25098.0	31977.0	32713.0	29066.0	23250.0	22535.0	36545.0	31786.0	24612.0	30565.0	29353.0	27275.0	23256.0	26954.0	28081.0	26634.0	26167.0	22216.0	27168.0	26447.0	24984.0	26269.0	24850.0	27822.0	25095.0	29468.0	27010.0	27196.0	30465.0	29960.0	23020.0	37368.0	25835.0	29544.0	21390.0	24422.0	30568.0	23673.0	31367.0	17552.0	31134.0	32931.0	18537.0	21340.0	31422.0	41910.0	26370.0	20003.0	20587.0
Betalain biosynthesis	0.0	0.0	0.0	0.0	0.0	0.0	0.0	0.0	0.0	0.0	0.0	0.0	0.0	0.0	0.0	0.0	0.0	8.0	0.0	0.0	0.0	0.0	0.0	0.0	0.0	0.0	0.0	0.0	0.0	0.0	0.0	0.0	0.0	0.0	0.0	0.0	0.0	0.0	0.0	0.0	0.0	0.0	0.0	0.0	0.0	0.0	0.0	0.0	0.0
Bile secretion	0.0	137.0	4.0	0.0	1.0	0.0	1.0	11.0	0.0	2.0	0.0	1.0	0.0	1.0	1.0	0.0	0.0	0.0	3.0	0.0	0.0	0.0	0.0	0.0	0.0	0.0	1.0	0.0	1.0	0.0	1.0	0.0	0.0	2.0	0.0	0.0	0.0	1.0	0.0	0.0	3.0	1.0	0.0	0.0	7.0	0.0	0.0	0.0	0.0
Biosynthesis and biodegradation of secondary metabolites	9876.0	13062.0	12299.0	8585.0	9110.0	11047.0	10992.0	11936.0	10440.0	10513.0	11481.0	10562.0	10274.0	10578.0	9518.0	11079.0	8001.0	7790.0	10142.0	11240.0	8380.0	7963.0	7196.0	11390.0	11262.0	9805.0	11417.0	9349.0	11176.0	10070.0	10255.0	12191.0	10176.0	11217.0	11368.0	12882.0	11309.0	11040.0	11006.0	3936.0	9797.0	11414.0	6448.0	5424.0	9079.0	11646.0	13604.0	6937.0	10607.0
Biosynthesis of 12-, 14- and 16-membered macrolides	0.0	0.0	0.0	0.0	0.0	0.0	0.0	0.0	0.0	0.0	0.0	0.0	0.0	0.0	0.0	0.0	0.0	0.0	0.0	0.0	0.0	0.0	0.0	0.0	0.0	0.0	0.0	0.0	0.0	0.0	0.0	0.0	0.0	0.0	0.0	0.0	0.0	0.0	0.0	0.0	0.0	0.0	0.0	0.0	0.0	0.0	0.0	0.0	0.0
Biosynthesis of ansamycins	16212.0	19670.0	25555.0	17595.0	17290.0	12973.0	20277.0	22654.0	16499.0	24676.0	18161.0	16450.0	13280.0	18350.0	23366.0	19650.0	14522.0	14210.0	15669.0	15422.0	16976.0	16173.0	16956.0	21154.0	18113.0	18294.0	15620.0	17863.0	23367.0	15925.0	14478.0	23293.0	19249.0	20446.0	10694.0	15268.0	23009.0	20937.0	18608.0	11646.0	21111.0	23877.0	12843.0	13839.0	19666.0	25476.0	16043.0	13416.0	16863.0
Biosynthesis of siderophore group nonribosomal peptides	5009.0	6568.0	4328.0	2916.0	3428.0	5005.0	4851.0	5004.0	3288.0	4265.0	4201.0	3063.0	3605.0	3383.0	5340.0	3182.0	3302.0	3375.0	3641.0	2898.0	3189.0	2838.0	3679.0	3766.0	3494.0	2507.0	1869.0	2877.0	4911.0	2428.0	4071.0	3066.0	3384.0	3894.0	4615.0	4226.0	4787.0	3225.0	2344.0	4545.0	4496.0	3721.0	5509.0	4908.0	2744.0	2960.0	5191.0	3279.0	4065.0
Biosynthesis of type II polyketide backbone	0.0	0.0	0.0	0.0	0.0	0.0	0.0	0.0	0.0	0.0	0.0	0.0	0.0	0.0	0.0	0.0	0.0	0.0	0.0	0.0	0.0	0.0	0.0	0.0	0.0	0.0	0.0	0.0	0.0	0.0	0.0	0.0	0.0	0.0	0.0	0.0	0.0	0.0	0.0	0.0	0.0	0.0	0.0	0.0	0.0	0.0	0.0	0.0	0.0
Biosynthesis of type II polyketide products	0.0	0.0	0.0	0.0	0.0	0.0	0.0	0.0	0.0	0.0	0.0	0.0	0.0	0.0	0.0	0.0	0.0	0.0	0.0	0.0	0.0	0.0	0.0	0.0	0.0	0.0	0.0	0.0	0.0	0.0	0.0	0.0	0.0	0.0	0.0	0.0	0.0	0.0	0.0	0.0	0.0	0.0	0.0	0.0	0.0	0.0	0.0	0.0	0.0
Biosynthesis of unsaturated fatty acids	15666.0	20417.0	18419.0	14176.0	14095.0	16681.0	22094.0	18328.0	14102.0	17881.0	18168.0	13684.0	13860.0	15625.0	16944.0	16029.0	14314.0	11075.0	18870.0	15135.0	13004.0	16216.0	16058.0	16098.0	15126.0	14560.0	15459.0	13958.0	17893.0	15579.0	16682.0	20199.0	14980.0	17837.0	13729.0	23716.0	16215.0	14073.0	23069.0	14131.0	15444.0	16781.0	14375.0	15264.0	14705.0	20177.0	31925.0	9476.0	12729.0
Biosynthesis of vancomycin group antibiotics	8555.0	9747.0	11544.0	10744.0	10855.0	12235.0	13031.0	13116.0	10507.0	12725.0	11363.0	10825.0	11089.0	11289.0	11325.0	11460.0	9506.0	8864.0	9562.0	11383.0	8784.0	10615.0	11917.0	12425.0	12669.0	11019.0	10682.0	10516.0	13113.0	11543.0	12407.0	13386.0	12318.0	11408.0	12765.0	12807.0	12434.0	12922.0	11781.0	10724.0	10887.0	12977.0	10992.0	11565.0	10819.0	12545.0	12206.0	7608.0	10815.0
Biotin metabolism	26028.0	26918.0	30643.0	29597.0	28575.0	27438.0	34770.0	31094.0	25908.0	32743.0	30232.0	25084.0	29252.0	28669.0	29818.0	27194.0	25574.0	28007.0	27099.0	28145.0	26722.0	25104.0	23406.0	31888.0	30519.0	26653.0	25253.0	28790.0	34188.0	30423.0	29316.0	30950.0	29588.0	26822.0	27860.0	30804.0	30702.0	28630.0	32568.0	16809.0	28026.0	31378.0	16741.0	19868.0	31014.0	29473.0	32550.0	26275.0	24198.0
Bisphenol degradation	13577.0	12857.0	17443.0	14504.0	14227.0	15037.0	21805.0	18025.0	13020.0	16564.0	13256.0	13290.0	14468.0	14464.0	15356.0	16629.0	12581.0	14691.0	14590.0	14469.0	13464.0	9866.0	10757.0	16142.0	17201.0	13526.0	14285.0	16113.0	18267.0	15061.0	13626.0	17673.0	15709.0	15809.0	14138.0	15536.0	17570.0	15153.0	11893.0	6520.0	16635.0	19148.0	6016.0	7966.0	16476.0	20601.0	17908.0	12852.0	11727.0
Bladder cancer	280.0	317.0	237.0	41.0	7.0	319.0	393.0	93.0	41.0	39.0	175.0	65.0	72.0	5.0	9.0	26.0	14.0	12.0	72.0	11.0	13.0	3.0	2.0	2.0	1.0	4.0	2.0	569.0	13.0	19.0	6.0	5.0	25.0	111.0	53.0	2.0	9.0	4.0	6.0	16.0	320.0	22.0	7.0	2.0	14.0	1.0	140.0	7.0	2.0
Butanoate metabolism	90048.0	113152.0	110961.0	102580.0	99910.0	83224.0	110441.0	113153.0	96687.0	111727.0	94191.0	92453.0	91533.0	111788.0	106840.0	111282.0	84954.0	84913.0	89734.0	88510.0	77775.0	73952.0	81490.0	97102.0	87984.0	85347.0	87597.0	105563.0	96834.0	117893.0	78709.0	109634.0	93125.0	104961.0	80950.0	93341.0	104438.0	84311.0	85829.0	61447.0	104613.0	111773.0	67229.0	84800.0	158838.0	131332.0	107882.0	73699.0	84432.0
Butirosin and neomycin biosynthesis	10273.0	9845.0	11595.0	10315.0	11017.0	14766.0	12129.0	13676.0	11010.0	12401.0	10426.0	11955.0	10077.0	10704.0	10581.0	9470.0	9750.0	9832.0	12608.0	12773.0	11198.0	9239.0	10168.0	13349.0	13016.0	11927.0	13288.0	11633.0	15680.0	10336.0	13650.0	18545.0	12586.0	13178.0	16652.0	13907.0	15477.0	11290.0	10449.0	8516.0	14200.0	13751.0	9520.0	9323.0	7842.0	16680.0	13342.0	9147.0	8710.0
C5-Branched dibasic acid metabolism	44126.0	53696.0	50616.0	50238.0	43458.0	46420.0	60532.0	53814.0	44418.0	53278.0	44395.0	45363.0	40191.0	44942.0	56302.0	45677.0	40505.0	40733.0	45504.0	46577.0	41115.0	36196.0	40899.0	49501.0	47296.0	44422.0	45062.0	46120.0	56140.0	43950.0	38115.0	58967.0	46204.0	51062.0	45362.0	48329.0	53689.0	44515.0	43090.0	29441.0	53290.0	55366.0	30700.0	34907.0	49522.0	60787.0	46858.0	38807.0	39733.0
CAM ligands	0.0	0.0	0.0	0.0	0.0	0.0	0.0	0.0	0.0	0.0	0.0	0.0	0.0	0.0	0.0	0.0	0.0	0.0	0.0	0.0	0.0	0.0	0.0	0.0	0.0	0.0	0.0	0.0	0.0	0.0	0.0	0.0	0.0	0.0	0.0	0.0	0.0	0.0	0.0	0.0	0.0	0.0	0.0	0.0	0.0	0.0	0.0	0.0	0.0
Caffeine metabolism	2.0	6.0	0.0	3.0	8.0	42.0	23.0	24.0	1.0	1.0	80.0	42.0	0.0	2.0	0.0	0.0	2.0	1.0	485.0	1.0	2.0	26.0	132.0	0.0	0.0	24.0	2.0	138.0	0.0	0.0	0.0	1.0	1.0	30.0	0.0	928.0	0.0	50.0	567.0	0.0	1.0	0.0	2.0	1.0	0.0	0.0	1682.0	0.0	0.0
Calcium signaling pathway	2.0	0.0	0.0	1.0	0.0	0.0	0.0	0.0	0.0	0.0	1.0	2.0	0.0	48.0	10.0	0.0	0.0	0.0	2.0	1.0	0.0	0.0	0.0	0.0	2.0	1.0	0.0	0.0	0.0	0.0	0.0	0.0	0.0	1.0	0.0	0.0	0.0	1.0	0.0	0.0	0.0	0.0	0.0	0.0	0.0	1.0	0.0	0.0	0.0
Caprolactam degradation	3503.0	4637.0	4079.0	2480.0	1363.0	3324.0	4221.0	2198.0	1452.0	2126.0	3706.0	1939.0	1628.0	1806.0	1286.0	2110.0	1392.0	1160.0	3331.0	954.0	1182.0	1556.0	1152.0	1279.0	568.0	1019.0	890.0	2404.0	1685.0	2607.0	970.0	580.0	1216.0	2276.0	983.0	4142.0	929.0	683.0	4920.0	782.0	2693.0	1917.0	508.0	857.0	3264.0	2546.0	9313.0	1076.0	1145.0
Carbohydrate digestion and absorption	1153.0	1054.0	1048.0	3206.0	979.0	5126.0	2405.0	1720.0	730.0	1435.0	1152.0	1374.0	906.0	1406.0	765.0	496.0	2386.0	1461.0	846.0	1805.0	609.0	1980.0	2286.0	937.0	2357.0	755.0	854.0	2338.0	983.0	2058.0	2283.0	5905.0	1426.0	1676.0	5893.0	927.0	1228.0	879.0	1243.0	4293.0	2027.0	1320.0	3479.0	3610.0	167.0	3103.0	1538.0	1077.0	1067.0
Carbohydrate metabolism	25568.0	27489.0	37331.0	29072.0	27048.0	35946.0	43001.0	38621.0	25200.0	35931.0	28301.0	25940.0	27939.0	28340.0	32006.0	30904.0	24633.0	26726.0	28012.0	32732.0	25302.0	23286.0	24435.0	33811.0	39884.0	29575.0	26509.0	28994.0	39610.0	28310.0	29853.0	40963.0	35225.0	32299.0	35917.0	30943.0	36821.0	33756.0	25270.0	16175.0	34876.0	39642.0	15955.0	17132.0	25908.0	41487.0	32187.0	22707.0	26778.0
Carbon fixation in photosynthetic organisms	95393.0	109800.0	119105.0	102869.0	98975.0	102560.0	121877.0	120953.0	99462.0	120183.0	103388.0	99202.0	91935.0	103489.0	118123.0	105834.0	95555.0	89149.0	95829.0	101978.0	93189.0	94606.0	101493.0	115068.0	110324.0	102153.0	100970.0	100159.0	126694.0	99802.0	100110.0	132294.0	107564.0	111983.0	96763.0	104952.0	122852.0	108265.0	103073.0	89633.0	109387.0	126842.0	92168.0	96080.0	102048.0	130519.0	101457.0	83317.0	94247.0
Carbon fixation pathways in prokaryotes	147540.0	162858.0	165073.0	166484.0	168845.0	159840.0	182460.0	179455.0	157280.0	176913.0	167993.0	155141.0	158858.0	178126.0	160518.0	172832.0	152356.0	151325.0	154560.0	164556.0	140779.0	149952.0	155572.0	165901.0	164525.0	153072.0	158510.0	167483.0	174163.0	192312.0	155350.0	191858.0	165719.0	164338.0	162603.0	170061.0	170247.0	155059.0	161627.0	141170.0	157846.0	179338.0	141797.0	163270.0	216600.0	190794.0	174472.0	135883.0	140724.0
Cardiac muscle contraction	90.0	60.0	30.0	21.0	15.0	52.0	48.0	39.0	9.0	24.0	48.0	42.0	24.0	39.0	42.0	27.0	6.0	3.0	27.0	18.0	9.0	3.0	0.0	0.0	3.0	15.0	3.0	3.0	3.0	18.0	3.0	7.0	27.0	18.0	15.0	0.0	9.0	6.0	6.0	6.0	28.0	9.0	6.0	4.0	9.0	3.0	48.0	3.0	6.0
Carotenoid biosynthesis	133.0	741.0	139.0	635.0	178.0	325.0	626.0	627.0	65.0	229.0	367.0	676.0	81.0	888.0	121.0	41.0	428.0	227.0	719.0	206.0	319.0	297.0	277.0	109.0	485.0	207.0	278.0	245.0	92.0	752.0	146.0	2699.0	281.0	363.0	123.0	970.0	100.0	518.0	847.0	164.0	259.0	232.0	71.0	182.0	57.0	1314.0	1741.0	49.0	331.0
Cell cycle	0.0	0.0	0.0	0.0	0.0	1.0	0.0	0.0	0.0	0.0	0.0	0.0	0.0	0.0	0.0	0.0	0.0	0.0	0.0	0.0	0.0	0.0	0.0	0.0	0.0	0.0	0.0	0.0	0.0	0.0	0.0	1.0	0.0	0.0	0.0	0.0	0.0	0.0	0.0	0.0	1.0	0.0	0.0	0.0	0.0	0.0	0.0	0.0	0.0
Cell cycle - Caulobacter	71778.0	81631.0	87271.0	76195.0	72222.0	73628.0	97663.0	84760.0	73745.0	84000.0	78691.0	71946.0	65747.0	75394.0	81358.0	71614.0	71494.0	66113.0	72091.0	74445.0	71830.0	77247.0	76710.0	80974.0	75387.0	77867.0	74389.0	73288.0	88649.0	77016.0	71372.0	87754.0	73749.0	77757.0	70259.0	77669.0	85442.0	72026.0	87270.0	72862.0	79729.0	81528.0	73034.0	75672.0	78869.0	90486.0	70316.0	65256.0	65460.0
Cell cycle - yeast	0.0	0.0	0.0	0.0	0.0	0.0	0.0	0.0	0.0	0.0	0.0	0.0	0.0	0.0	0.0	0.0	0.0	0.0	0.0	0.0	0.0	0.0	0.0	0.0	0.0	0.0	0.0	0.0	0.0	0.0	0.0	0.0	0.0	0.0	0.0	0.0	0.0	0.0	0.0	0.0	0.0	0.0	0.0	0.0	0.0	0.0	0.0	0.0	0.0
Cell division	12246.0	13451.0	12833.0	12139.0	14523.0	10970.0	13485.0	14447.0	13320.0	13370.0	12879.0	12536.0	13343.0	14022.0	13973.0	14049.0	10536.0	12985.0	11800.0	13107.0	11607.0	10907.0	12219.0	14155.0	13595.0	12107.0	13507.0	13890.0	14954.0	14570.0	12857.0	14759.0	13335.0	13206.0	11018.0	13632.0	13466.0	13346.0	9333.0	10970.0	12690.0	13568.0	11507.0	13210.0	17482.0	13950.0	11003.0	12068.0	11975.0
Cell motility and secretion	27946.0	32306.0	28933.0	38491.0	30271.0	34866.0	33707.0	33347.0	29188.0	33702.0	31894.0	30239.0	31436.0	32048.0	34613.0	32686.0	29615.0	30653.0	33779.0	32387.0	25181.0	26566.0	28248.0	31442.0	31397.0	27072.0	29450.0	33928.0	29922.0	36005.0	28496.0	30707.0	31264.0	31558.0	34196.0	40133.0	30216.0	29958.0	38867.0	21844.0	32102.0	32698.0	21186.0	25775.0	38593.0	34447.0	53974.0	27827.0	26882.0
Cellular antigens	8780.0	6031.0	7260.0	9864.0	11352.0	10770.0	10106.0	11491.0	10023.0	9394.0	10023.0	9087.0	13467.0	10753.0	7280.0	11968.0	11904.0	11021.0	9050.0	11292.0	8940.0	9331.0	10793.0	10086.0	11734.0	8049.0	10303.0	10704.0	11070.0	11981.0	11465.0	10767.0	11348.0	8822.0	11461.0	11870.0	8946.0	11838.0	6469.0	13068.0	9546.0	11184.0	11902.0	13240.0	11103.0	9026.0	10589.0	10054.0	9839.0
Chagas disease (American trypanosomiasis)	283.0	366.0	240.0	49.0	20.0	366.0	537.0	136.0	58.0	48.0	284.0	121.0	74.0	24.0	10.0	29.0	17.0	14.0	559.0	38.0	20.0	51.0	147.0	2.0	13.0	66.0	26.0	163.0	19.0	297.0	6.0	165.0	22.0	143.0	56.0	1049.0	17.0	70.0	577.0	24.0	77.0	22.0	15.0	15.0	50.0	3.0	1822.0	9.0	17.0
Chaperones and folding catalysts	157665.0	183585.0	181779.0	160184.0	171474.0	170740.0	207928.0	197876.0	163711.0	192043.0	171640.0	158219.0	157346.0	176808.0	194962.0	168062.0	153104.0	151501.0	158041.0	160965.0	149733.0	153469.0	167188.0	184237.0	176826.0	162145.0	156927.0	164649.0	192953.0	174934.0	163961.0	200533.0	173679.0	176546.0	165253.0	179839.0	192618.0	171675.0	163516.0	154090.0	172857.0	185657.0	163045.0	171925.0	190123.0	194935.0	173448.0	140674.0	160952.0
Chloroalkane and chloroalkene degradation	22283.0	25620.0	31169.0	24607.0	22616.0	23430.0	36905.0	30939.0	19974.0	28246.0	25710.0	22743.0	20488.0	25943.0	23510.0	25123.0	18761.0	20065.0	22133.0	23482.0	23304.0	21941.0	20218.0	24537.0	26154.0	23524.0	23979.0	23284.0	29972.0	27224.0	19623.0	36040.0	25507.0	24823.0	18409.0	23794.0	25061.0	26158.0	26820.0	12368.0	27418.0	28909.0	10135.0	12963.0	29178.0	34043.0	26435.0	18192.0	20301.0
Chlorocyclohexane and chlorobenzene degradation	910.0	1933.0	1169.0	905.0	1097.0	932.0	779.0	1354.0	806.0	1164.0	1034.0	1242.0	815.0	1298.0	743.0	1576.0	931.0	927.0	1677.0	829.0	685.0	479.0	838.0	997.0	815.0	622.0	767.0	1133.0	668.0	1651.0	506.0	426.0	928.0	1377.0	502.0	2486.0	773.0	867.0	1513.0	478.0	1897.0	1585.0	451.0	829.0	3121.0	1698.0	4804.0	481.0	669.0
Cholinergic synapse	0.0	0.0	0.0	0.0	0.0	0.0	0.0	0.0	0.0	0.0	0.0	0.0	0.0	0.0	0.0	0.0	0.0	0.0	0.0	0.0	0.0	0.0	0.0	0.0	0.0	0.0	0.0	0.0	0.0	0.0	0.0	0.0	0.0	0.0	0.0	0.0	0.0	0.0	0.0	0.0	0.0	0.0	0.0	0.0	0.0	0.0	0.0	0.0	0.0
Chromosome	228372.0	273800.0	280686.0	235966.0	238336.0	227893.0	301446.0	280865.0	230814.0	288509.0	250262.0	225315.0	206849.0	250164.0	284718.0	233929.0	222995.0	208137.0	225674.0	223445.0	223422.0	239664.0	247171.0	264132.0	239260.0	241949.0	222904.0	228933.0	275209.0	245006.0	231001.0	297144.0	241776.0	255706.0	214538.0	233945.0	281412.0	236415.0	266467.0	224773.0	258273.0	267243.0	232049.0	246415.0	266456.0	295670.0	218824.0	197836.0	217612.0
Chronic myeloid leukemia	0.0	0.0	0.0	0.0	0.0	0.0	0.0	0.0	0.0	0.0	0.0	0.0	0.0	0.0	0.0	0.0	0.0	0.0	0.0	0.0	0.0	0.0	0.0	0.0	0.0	0.0	0.0	0.0	0.0	0.0	0.0	0.0	0.0	0.0	0.0	0.0	0.0	0.0	0.0	0.0	0.0	0.0	0.0	0.0	0.0	0.0	0.0	0.0	0.0
Circadian rhythm - plant	2.0	6.0	0.0	3.0	8.0	42.0	23.0	24.0	1.0	1.0	80.0	42.0	0.0	2.0	0.0	0.0	2.0	1.0	485.0	1.0	2.0	26.0	132.0	0.0	0.0	24.0	2.0	138.0	0.0	0.0	0.0	1.0	1.0	30.0	0.0	928.0	0.0	51.0	568.0	0.0	1.0	0.0	2.0	2.0	0.0	0.0	1682.0	0.0	0.0
Citrate cycle (TCA cycle)	92044.0	102981.0	94855.0	115868.0	116254.0	107713.0	112888.0	116872.0	104729.0	110791.0	106902.0	104488.0	111729.0	124070.0	100380.0	118730.0	103180.0	102266.0	98856.0	108201.0	84111.0	90187.0	99262.0	104092.0	108280.0	89447.0	105284.0	112364.0	106189.0	137627.0	100793.0	131926.0	108450.0	107957.0	106261.0	115376.0	101897.0	101791.0	93431.0	95596.0	95417.0	112714.0	93374.0	111983.0	158796.0	127350.0	126362.0	87210.0	95596.0
Clavulanic acid biosynthesis	0.0	0.0	0.0	0.0	0.0	0.0	0.0	0.0	0.0	0.0	0.0	0.0	0.0	0.0	0.0	0.0	0.0	0.0	0.0	0.0	0.0	0.0	0.0	0.0	0.0	0.0	0.0	0.0	0.0	0.0	0.0	0.0	0.0	0.0	0.0	0.0	0.0	0.0	0.0	0.0	0.0	0.0	0.0	0.0	0.0	0.0	0.0	0.0	0.0
Colorectal cancer	3.0	0.0	0.0	0.0	0.0	0.0	0.0	0.0	0.0	0.0	0.0	3.0	1.0	13.0	0.0	1.0	0.0	0.0	0.0	0.0	0.0	0.0	1.0	0.0	1.0	4.0	1.0	0.0	0.0	0.0	0.0	1.0	0.0	0.0	0.0	0.0	0.0	1.0	0.0	0.0	1.0	0.0	0.0	1.0	0.0	1.0	0.0	0.0	0.0
Complement and coagulation cascades	0.0	0.0	0.0	0.0	0.0	0.0	0.0	0.0	0.0	0.0	0.0	0.0	0.0	0.0	0.0	0.0	0.0	0.0	0.0	0.0	0.0	0.0	0.0	0.0	0.0	0.0	0.0	0.0	0.0	0.0	0.0	0.0	0.0	0.0	0.0	0.0	0.0	0.0	0.0	0.0	0.0	0.0	0.0	0.0	0.0	0.0	0.0	0.0	0.0
Cyanoamino acid metabolism	52593.0	48216.0	54069.0	45962.0	53806.0	66444.0	60475.0	61959.0	47895.0	60341.0	47106.0	55462.0	50652.0	48175.0	52060.0	47097.0	47279.0	61645.0	60298.0	62001.0	57612.0	41157.0	47122.0	60995.0	65968.0	59631.0	55535.0	60302.0	66373.0	54106.0	52023.0	57281.0	65429.0	56492.0	69625.0	51347.0	68735.0	56819.0	42186.0	34604.0	70013.0	62919.0	34376.0	39944.0	54317.0	72492.0	46576.0	55959.0	38538.0
Cysteine and methionine metabolism	136388.0	167727.0	175185.0	134853.0	141364.0	134009.0	182484.0	164032.0	140062.0	168503.0	146547.0	134058.0	132657.0	147159.0	168025.0	143128.0	133276.0	125627.0	140025.0	139973.0	132624.0	138133.0	142423.0	158800.0	147401.0	143306.0	141929.0	142539.0	173314.0	145725.0	132859.0	178068.0	146011.0	154180.0	132995.0	148911.0	169797.0	141169.0	154155.0	121965.0	151519.0	167599.0	131827.0	140805.0	151319.0	178654.0	142675.0	112592.0	130306.0
Cytochrome P450	0.0	0.0	0.0	0.0	0.0	0.0	0.0	0.0	0.0	0.0	0.0	0.0	0.0	0.0	0.0	0.0	0.0	0.0	0.0	0.0	0.0	0.0	0.0	0.0	0.0	0.0	0.0	0.0	0.0	0.0	0.0	0.0	0.0	0.0	0.0	0.0	0.0	0.0	0.0	0.0	0.0	0.0	0.0	0.0	0.0	0.0	0.0	0.0	0.0
Cytokine receptors	0.0	0.0	0.0	0.0	0.0	0.0	0.0	0.0	0.0	0.0	0.0	0.0	0.0	0.0	0.0	0.0	0.0	0.0	0.0	0.0	0.0	0.0	0.0	0.0	0.0	0.0	0.0	0.0	0.0	0.0	0.0	0.0	0.0	0.0	0.0	0.0	0.0	0.0	0.0	0.0	0.0	0.0	0.0	0.0	0.0	0.0	0.0	0.0	0.0
Cytokine-cytokine receptor interaction	0.0	0.0	0.0	0.0	0.0	0.0	0.0	0.0	0.0	0.0	0.0	0.0	0.0	0.0	0.0	0.0	0.0	0.0	0.0	0.0	0.0	0.0	0.0	0.0	0.0	0.0	0.0	0.0	0.0	0.0	0.0	0.0	0.0	0.0	0.0	0.0	0.0	0.0	0.0	0.0	0.0	0.0	0.0	0.0	0.0	0.0	0.0	0.0	0.0
Cytoskeleton proteins	52407.0	62392.0	72462.0	53642.0	53841.0	46628.0	72104.0	67624.0	54915.0	70618.0	57095.0	52959.0	43886.0	58809.0	67583.0	52675.0	46799.0	44772.0	51649.0	48498.0	52944.0	51768.0	55940.0	64344.0	54967.0	58414.0	49145.0	50603.0	67432.0	50709.0	50925.0	76700.0	55882.0	60725.0	46672.0	52976.0	72317.0	56948.0	58737.0	43901.0	59339.0	64208.0	52081.0	52111.0	55980.0	71767.0	42844.0	44811.0	51256.0
Cytosolic DNA-sensing pathway	0.0	0.0	0.0	0.0	0.0	0.0	0.0	0.0	0.0	0.0	0.0	0.0	0.0	0.0	0.0	0.0	0.0	0.0	0.0	0.0	0.0	0.0	0.0	0.0	0.0	0.0	0.0	0.0	0.0	0.0	0.0	0.0	0.0	0.0	0.0	0.0	0.0	0.0	0.0	0.0	0.0	0.0	0.0	0.0	0.0	0.0	0.0	0.0	0.0
D-Alanine metabolism	14207.0	16525.0	17463.0	14344.0	13523.0	11120.0	18554.0	16846.0	13899.0	16796.0	16237.0	14167.0	12040.0	14536.0	15982.0	13304.0	14030.0	11844.0	14099.0	13179.0	14234.0	15549.0	14519.0	15779.0	13092.0	14937.0	13836.0	13370.0	16044.0	15444.0	13130.0	17456.0	13996.0	14979.0	10352.0	13954.0	16356.0	13762.0	18016.0	14008.0	16688.0	15649.0	14005.0	14590.0	15154.0	17967.0	13019.0	11757.0	13393.0
D-Arginine and D-ornithine metabolism	438.0	739.0	218.0	1554.0	204.0	297.0	717.0	677.0	563.0	906.0	952.0	594.0	230.0	535.0	398.0	526.0	800.0	452.0	369.0	372.0	640.0	1284.0	308.0	858.0	209.0	647.0	218.0	256.0	333.0	1057.0	635.0	164.0	386.0	628.0	173.0	218.0	303.0	212.0	2392.0	420.0	1552.0	544.0	173.0	198.0	496.0	1120.0	395.0	779.0	223.0
D-Glutamine and D-glutamate metabolism	20853.0	24804.0	27722.0	23226.0	22388.0	21480.0	30054.0	27713.0	22205.0	27576.0	25217.0	22560.0	22656.0	24333.0	26423.0	23648.0	23144.0	20507.0	22401.0	23303.0	21191.0	23907.0	23780.0	26111.0	25586.0	24271.0	22099.0	23044.0	27041.0	25230.0	23486.0	29654.0	25132.0	24405.0	22334.0	24497.0	27570.0	24849.0	27224.0	20425.0	23129.0	27992.0	21164.0	22758.0	24983.0	27887.0	23418.0	18246.0	22247.0
DNA repair and recombination proteins	399956.0	467072.0	496175.0	414803.0	407689.0	417520.0	532917.0	488213.0	396760.0	484291.0	445830.0	402850.0	369358.0	434457.0	473577.0	409453.0	394786.0	371989.0	412036.0	404291.0	394337.0	422590.0	430720.0	451614.0	428937.0	433694.0	396425.0	414731.0	478938.0	443009.0	401724.0	537155.0	422042.0	442323.0	385063.0	431730.0	480071.0	413797.0	478605.0	390236.0	451684.0	470266.0	397283.0	420918.0	465226.0	523432.0	422720.0	350282.0	382409.0
DNA replication	97259.0	103864.0	119514.0	101704.0	98419.0	107265.0	129281.0	114329.0	93617.0	112389.0	106025.0	95261.0	89454.0	99971.0	109471.0	94870.0	93478.0	91881.0	98095.0	97086.0	98950.0	101133.0	103961.0	105720.0	101826.0	104993.0	96753.0	97327.0	118364.0	103544.0	98869.0	124809.0	100712.0	101899.0	94169.0	101540.0	111967.0	100137.0	112258.0	93813.0	106724.0	109010.0	91487.0	97522.0	101836.0	119044.0	95475.0	90355.0	90562.0
DNA replication proteins	185878.0	201454.0	226291.0	183864.0	188448.0	203270.0	239879.0	219066.0	182913.0	214333.0	197359.0	183622.0	166888.0	192990.0	211599.0	185209.0	172234.0	172306.0	183816.0	183520.0	185623.0	183704.0	195183.0	202462.0	194315.0	194636.0	182858.0	184572.0	223564.0	191680.0	194068.0	233017.0	192928.0	197705.0	184612.0	195211.0	218813.0	191615.0	198111.0	179374.0	201348.0	207662.0	181097.0	190286.0	197927.0	226938.0	179417.0	166935.0	178416.0
Dilated cardiomyopathy (DCM)	0.0	0.0	0.0	0.0	0.0	0.0	0.0	0.0	0.0	0.0	0.0	0.0	0.0	0.0	0.0	0.0	0.0	0.0	0.0	0.0	0.0	0.0	0.0	0.0	0.0	0.0	0.0	0.0	0.0	0.0	0.0	0.0	0.0	0.0	0.0	0.0	0.0	0.0	0.0	0.0	0.0	0.0	0.0	0.0	0.0	0.0	0.0	0.0	0.0
Dioxin degradation	4454.0	6813.0	7924.0	4786.0	3486.0	4234.0	7087.0	7385.0	3476.0	5246.0	4815.0	4406.0	2546.0	4377.0	6015.0	3995.0	3894.0	3135.0	3599.0	4974.0	4511.0	4704.0	4488.0	4574.0	4842.0	5450.0	5003.0	3234.0	6673.0	5872.0	2693.0	11484.0	4268.0	5918.0	2997.0	3738.0	5082.0	4434.0	5009.0	2769.0	6146.0	4760.0	2095.0	2948.0	5246.0	9701.0	2822.0	2332.0	3931.0
Drug metabolism - cytochrome P450	4491.0	5924.0	4667.0	4843.0	4095.0	3314.0	6499.0	6145.0	3249.0	4775.0	4624.0	3459.0	3731.0	5617.0	3810.0	4448.0	2820.0	3748.0	4299.0	3041.0	3311.0	2145.0	2569.0	3411.0	4813.0	2484.0	2496.0	4064.0	3154.0	5000.0	2797.0	8424.0	4039.0	4047.0	1217.0	5055.0	2841.0	5178.0	3494.0	1186.0	4435.0	4330.0	930.0	1670.0	5669.0	5462.0	8429.0	3550.0	4642.0
Drug metabolism - other enzymes	49621.0	52268.0	61099.0	45978.0	48234.0	54195.0	63146.0	59814.0	49625.0	57059.0	53806.0	50313.0	48356.0	49626.0	53868.0	50636.0	50711.0	47182.0	50722.0	52995.0	52928.0	51037.0	52851.0	56537.0	53642.0	54210.0	52217.0	49474.0	62909.0	50334.0	54404.0	60033.0	52844.0	52941.0	52929.0	52293.0	60154.0	53307.0	57489.0	51363.0	60951.0	59228.0	52657.0	52205.0	47646.0	61883.0	46535.0	45045.0	48599.0
ECM-receptor interaction	0.0	0.0	0.0	0.0	0.0	0.0	0.0	0.0	0.0	0.0	0.0	0.0	0.0	0.0	0.0	0.0	0.0	0.0	0.0	0.0	0.0	0.0	0.0	0.0	0.0	0.0	0.0	0.0	0.0	0.0	0.0	0.0	0.0	0.0	0.0	0.0	0.0	0.0	0.0	0.0	0.0	0.0	0.0	0.0	0.0	0.0	0.0	0.0	0.0
Electron transfer carriers	3567.0	3907.0	4934.0	2982.0	2055.0	3283.0	4272.0	3214.0	1923.0	3114.0	3297.0	2512.0	1864.0	3349.0	1984.0	3240.0	2567.0	1606.0	1775.0	2319.0	1828.0	2574.0	1432.0	1726.0	1356.0	1645.0	2556.0	1945.0	1063.0	4490.0	1457.0	3535.0	1904.0	3037.0	1128.0	662.0	1062.0	1677.0	3693.0	1147.0	3350.0	1676.0	869.0	1675.0	5437.0	4258.0	2745.0	1131.0	1144.0
Endocrine and other factor-regulated calcium reabsorption	0.0	0.0	0.0	0.0	0.0	0.0	0.0	0.0	0.0	0.0	0.0	0.0	0.0	0.0	0.0	0.0	0.0	0.0	0.0	0.0	0.0	0.0	0.0	0.0	0.0	0.0	0.0	0.0	0.0	0.0	0.0	0.0	0.0	0.0	0.0	0.0	0.0	0.0	0.0	0.0	0.0	0.0	0.0	0.0	0.0	0.0	0.0	0.0	0.0
Endocytosis	0.0	0.0	0.0	0.0	0.0	0.0	0.0	0.0	0.0	0.0	0.0	1.0	0.0	0.0	0.0	0.0	0.0	0.0	0.0	0.0	0.0	0.0	0.0	0.0	0.0	0.0	0.0	0.0	0.0	0.0	0.0	0.0	0.0	0.0	0.0	0.0	0.0	0.0	0.0	0.0	0.0	0.0	0.0	0.0	0.0	0.0	0.0	0.0	0.0
Energy metabolism	136991.0	158746.0	170049.0	129543.0	141327.0	146736.0	165392.0	165745.0	139433.0	158185.0	147231.0	138259.0	132799.0	146505.0	161776.0	146030.0	126970.0	124263.0	135856.0	144771.0	126813.0	126476.0	137942.0	152190.0	151271.0	140308.0	143155.0	141305.0	161872.0	143014.0	143079.0	171695.0	148040.0	154954.0	148274.0	149921.0	166234.0	144648.0	131928.0	118713.0	145915.0	162607.0	129342.0	134945.0	154144.0	170624.0	145094.0	112943.0	133008.0
Epithelial cell signaling in Helicobacter pylori infection	12420.0	13527.0	15268.0	13488.0	12264.0	11890.0	16008.0	15254.0	12638.0	14615.0	13544.0	12781.0	11211.0	12494.0	14199.0	11552.0	12375.0	11197.0	12927.0	12761.0	12236.0	12928.0	14215.0	14688.0	13209.0	13773.0	12762.0	12461.0	15696.0	11808.0	11740.0	16715.0	12997.0	13841.0	12158.0	13971.0	15741.0	12882.0	13653.0	13352.0	14570.0	14742.0	13379.0	13775.0	12450.0	16266.0	12235.0	11406.0	10928.0
ErbB signaling pathway	0.0	0.0	0.0	0.0	0.0	0.0	0.0	0.0	0.0	0.0	0.0	0.0	0.0	0.0	0.0	0.0	0.0	0.0	0.0	0.0	0.0	0.0	0.0	0.0	0.0	0.0	0.0	0.0	0.0	0.0	0.0	0.0	0.0	0.0	0.0	0.0	0.0	0.0	0.0	0.0	0.0	0.0	0.0	0.0	0.0	0.0	0.0	0.0	0.0
Ether lipid metabolism	164.0	156.0	210.0	236.0	96.0	113.0	76.0	131.0	82.0	150.0	182.0	385.0	121.0	127.0	71.0	319.0	180.0	124.0	152.0	81.0	240.0	121.0	120.0	49.0	72.0	78.0	307.0	57.0	92.0	70.0	82.0	64.0	184.0	99.0	51.0	78.0	127.0	367.0	73.0	68.0	143.0	266.0	88.0	56.0	120.0	166.0	157.0	65.0	547.0
Ethylbenzene degradation	7014.0	5416.0	7853.0	9171.0	7497.0	6252.0	7710.0	8258.0	6449.0	6900.0	7851.0	8352.0	6576.0	7497.0	4772.0	7149.0	6605.0	7644.0	7375.0	6908.0	7551.0	6576.0	6916.0	6648.0	8521.0	7715.0	8205.0	7170.0	8152.0	8679.0	8238.0	12108.0	8185.0	6969.0	5618.0	6532.0	6898.0	8241.0	5477.0	5909.0	7134.0	7969.0	5146.0	5980.0	8407.0	10748.0	8833.0	7923.0	6112.0
Fat digestion and absorption	0.0	0.0	0.0	0.0	0.0	0.0	0.0	0.0	0.0	0.0	0.0	0.0	0.0	0.0	0.0	0.0	0.0	0.0	0.0	0.0	0.0	0.0	0.0	0.0	0.0	0.0	0.0	0.0	0.0	0.0	0.0	0.0	0.0	0.0	0.0	0.0	0.0	0.0	0.0	0.0	0.0	0.0	0.0	0.0	0.0	0.0	0.0	0.0	0.0
Fatty acid biosynthesis	65898.0	80629.0	84495.0	72336.0	70891.0	71634.0	93716.0	85468.0	67590.0	83938.0	75373.0	63693.0	62206.0	76778.0	80524.0	74411.0	61233.0	60043.0	65523.0	68738.0	61819.0	65403.0	62693.0	76646.0	78252.0	70141.0	66462.0	65210.0	85048.0	78111.0	75722.0	95140.0	74049.0	77455.0	72842.0	75178.0	81742.0	68929.0	73215.0	51895.0	67989.0	83002.0	53788.0	59725.0	83774.0	90939.0	78297.0	53901.0	67373.0
Fatty acid elongation in mitochondria	2.0	6.0	0.0	3.0	8.0	42.0	23.0	24.0	1.0	1.0	80.0	42.0	0.0	2.0	0.0	0.0	2.0	1.0	485.0	1.0	2.0	26.0	132.0	0.0	0.0	24.0	2.0	138.0	0.0	0.0	0.0	1.0	1.0	30.0	0.0	928.0	0.0	50.0	567.0	0.0	1.0	0.0	2.0	1.0	0.0	0.0	1682.0	0.0	0.0
Fatty acid metabolism	33840.0	41409.0	40702.0	29751.0	31242.0	31782.0	43066.0	40060.0	31959.0	37885.0	36451.0	31169.0	31048.0	36085.0	36168.0	34734.0	29618.0	26586.0	32565.0	30787.0	28383.0	28860.0	28455.0	35132.0	32416.0	31184.0	30217.0	33854.0	36355.0	36208.0	29895.0	41793.0	32438.0	36166.0	28205.0	35992.0	37153.0	30941.0	35857.0	21595.0	35173.0	38391.0	25518.0	26502.0	41073.0	41594.0	41412.0	23876.0	30392.0
Fc epsilon RI signaling pathway	0.0	0.0	0.0	0.0	0.0	0.0	0.0	0.0	0.0	0.0	0.0	0.0	0.0	0.0	0.0	0.0	0.0	0.0	0.0	0.0	0.0	0.0	0.0	0.0	0.0	0.0	0.0	0.0	0.0	0.0	0.0	0.0	0.0	0.0	0.0	0.0	0.0	0.0	0.0	0.0	0.0	0.0	0.0	0.0	0.0	0.0	0.0	0.0	0.0
Fc gamma R-mediated phagocytosis	0.0	0.0	0.0	0.0	0.0	0.0	0.0	0.0	0.0	0.0	0.0	1.0	0.0	0.0	0.0	0.0	0.0	0.0	0.0	0.0	0.0	0.0	0.0	0.0	0.0	0.0	0.0	0.0	0.0	0.0	0.0	0.0	0.0	0.0	0.0	0.0	0.0	0.0	0.0	0.0	0.0	0.0	0.0	0.0	0.0	0.0	0.0	0.0	0.0
Flagellar assembly	39804.0	51970.0	42289.0	55850.0	36196.0	34343.0	32872.0	67056.0	37420.0	76461.0	31600.0	37469.0	13628.0	26493.0	82264.0	21132.0	31115.0	19885.0	35748.0	34855.0	43897.0	37572.0	54510.0	55566.0	15765.0	49197.0	33658.0	37301.0	55816.0	19059.0	13259.0	30626.0	49777.0	56606.0	21597.0	13379.0	67579.0	37675.0	45760.0	36851.0	101001.0	39617.0	25139.0	32799.0	49354.0	82686.0	19234.0	31865.0	6809.0
Flavone and flavonol biosynthesis	1279.0	1969.0	1879.0	723.0	785.0	2783.0	1220.0	2021.0	1630.0	1657.0	1023.0	1685.0	1162.0	1215.0	1159.0	979.0	1043.0	1170.0	1259.0	1891.0	596.0	484.0	958.0	1834.0	2195.0	1871.0	984.0	1459.0	1378.0	979.0	1868.0	1205.0	1526.0	1692.0	3895.0	1607.0	2681.0	1212.0	1081.0	806.0	3222.0	1640.0	1663.0	939.0	974.0	2235.0	1617.0	997.0	1783.0
Flavonoid biosynthesis	337.0	770.0	677.0	768.0	434.0	423.0	698.0	1134.0	187.0	535.0	1067.0	858.0	173.0	972.0	100.0	130.0	790.0	330.0	996.0	407.0	447.0	547.0	558.0	334.0	571.0	742.0	497.0	336.0	370.0	907.0	271.0	2878.0	400.0	459.0	296.0	1059.0	298.0	911.0	955.0	495.0	1443.0	497.0	159.0	285.0	1011.0	2058.0	2420.0	189.0	374.0
Fluorobenzoate degradation	308.0	789.0	261.0	56.0	29.0	423.0	464.0	188.0	46.0	58.0	356.0	166.0	79.0	107.0	30.0	34.0	19.0	12.0	1065.0	33.0	24.0	58.0	266.0	1.0	9.0	53.0	7.0	279.0	18.0	24.0	10.0	8.0	37.0	186.0	58.0	1861.0	13.0	109.0	1147.0	18.0	53.0	28.0	15.0	4.0	40.0	3.0	3521.0	9.0	5.0
Focal adhesion	0.0	0.0	0.0	0.0	0.0	0.0	0.0	0.0	0.0	0.0	0.0	0.0	0.0	0.0	0.0	0.0	0.0	0.0	0.0	0.0	0.0	0.0	0.0	0.0	0.0	0.0	0.0	0.0	0.0	0.0	0.0	0.0	0.0	0.0	0.0	0.0	0.0	0.0	0.0	0.0	0.0	0.0	0.0	0.0	0.0	0.0	0.0	0.0	0.0
Folate biosynthesis	58131.0	65553.0	61904.0	59277.0	61970.0	62890.0	81883.0	66496.0	58406.0	64288.0	64837.0	56997.0	60320.0	61995.0	61949.0	60946.0	59470.0	58127.0	60722.0	61270.0	56482.0	58978.0	59300.0	64197.0	63939.0	57501.0	60428.0	61626.0	71743.0	64765.0	60163.0	67183.0	60888.0	59655.0	57816.0	69789.0	64558.0	59175.0	67755.0	58926.0	60945.0	71337.0	55655.0	60438.0	67746.0	66260.0	72445.0	53732.0	54799.0
Fructose and mannose metabolism	150919.0	160717.0	194703.0	164757.0	149045.0	157654.0	187212.0	181664.0	149658.0	173082.0	146099.0	143741.0	144405.0	152146.0	160446.0	171108.0	132329.0	138134.0	139479.0	149778.0	141983.0	129035.0	133526.0	169181.0	177855.0	151667.0	151538.0	138832.0	206996.0	145138.0	156926.0	194791.0	159964.0	168413.0	154716.0	160039.0	181233.0	162903.0	127698.0	109126.0	156181.0	201864.0	111409.0	115784.0	137661.0	197444.0	157408.0	135315.0	141545.0
Function unknown	188848.0	240723.0	227579.0	202192.0	183338.0	212908.0	243471.0	235085.0	171212.0	226031.0	198683.0	178965.0	179634.0	190540.0	246163.0	188677.0	172812.0	180621.0	194415.0	192968.0	173064.0	168452.0	177066.0	206008.0	214597.0	185836.0	173264.0	192022.0	218210.0	199624.0	172349.0	231846.0	203317.0	207224.0	195092.0	203389.0	213614.0	197956.0	206520.0	138455.0	226113.0	222641.0	131206.0	151925.0	217752.0	240222.0	243937.0	163065.0	183194.0
G protein-coupled receptors	0.0	0.0	0.0	0.0	0.0	0.0	0.0	0.0	0.0	0.0	0.0	0.0	0.0	0.0	0.0	0.0	0.0	0.0	0.0	0.0	0.0	0.0	0.0	0.0	0.0	0.0	0.0	0.0	0.0	0.0	0.0	0.0	0.0	0.0	0.0	0.0	0.0	0.0	0.0	0.0	0.0	0.0	0.0	0.0	0.0	0.0	0.0	0.0	0.0
GTP-binding proteins	0.0	0.0	0.0	0.0	0.0	0.0	0.0	0.0	0.0	0.0	0.0	0.0	0.0	0.0	0.0	0.0	0.0	0.0	0.0	0.0	0.0	0.0	0.0	0.0	0.0	0.0	0.0	0.0	0.0	0.0	0.0	0.0	0.0	0.0	0.0	0.0	0.0	0.0	0.0	0.0	0.0	0.0	0.0	0.0	0.0	0.0	0.0	0.0	0.0
Galactose metabolism	133104.0	130145.0	178461.0	140238.0	130999.0	163657.0	175275.0	171558.0	132785.0	159468.0	127686.0	130567.0	128330.0	130812.0	146963.0	138106.0	109647.0	129871.0	128429.0	140437.0	127166.0	103920.0	114592.0	160181.0	173427.0	135358.0	124267.0	132805.0	178514.0	125425.0	139655.0	169990.0	157609.0	148814.0	175960.0	142702.0	177168.0	153588.0	106009.0	83591.0	157353.0	176986.0	96011.0	93965.0	122497.0	171818.0	137481.0	127098.0	136305.0
Gastric acid secretion	0.0	0.0	0.0	0.0	0.0	0.0	0.0	0.0	0.0	0.0	0.0	0.0	0.0	0.0	0.0	0.0	0.0	0.0	0.0	0.0	0.0	0.0	0.0	0.0	0.0	0.0	0.0	0.0	0.0	0.0	0.0	0.0	0.0	0.0	0.0	0.0	0.0	0.0	0.0	0.0	0.0	0.0	0.0	0.0	0.0	0.0	0.0	0.0	0.0
General function prediction only	529575.0	599517.0	659784.0	543333.0	544637.0	578699.0	683176.0	658910.0	537515.0	641157.0	570960.0	533550.0	521706.0	566170.0	609827.0	562386.0	502057.0	495636.0	549170.0	571739.0	516079.0	524361.0	542209.0	613578.0	598982.0	564791.0	549054.0	554451.0	657388.0	562664.0	573712.0	672356.0	584537.0	598050.0	578887.0	600366.0	651544.0	569623.0	580670.0	458672.0	608041.0	645166.0	484293.0	508966.0	589654.0	686881.0	591528.0	459423.0	507757.0
Geraniol degradation	8488.0	7129.0	7041.0	7315.0	6950.0	10411.0	10187.0	7530.0	6484.0	6474.0	8947.0	7260.0	8557.0	6548.0	4430.0	7241.0	6699.0	7581.0	8519.0	7642.0	6784.0	5967.0	6391.0	6747.0	7365.0	5822.0	7410.0	8147.0	7081.0	8403.0	6582.0	6455.0	7866.0	6935.0	7884.0	10219.0	5996.0	7149.0	8595.0	5598.0	6741.0	7871.0	4657.0	5481.0	6796.0	7177.0	14528.0	7230.0	5702.0
Germination	3720.0	4622.0	5985.0	2839.0	3277.0	2949.0	4932.0	5159.0	3919.0	5342.0	4006.0	4113.0	1752.0	3846.0	5575.0	3727.0	2704.0	2289.0	3121.0	4207.0	4718.0	6279.0	5969.0	4866.0	3283.0	5702.0	4985.0	2871.0	4661.0	2931.0	2322.0	5014.0	4377.0	4839.0	2510.0	3228.0	5909.0	3893.0	6735.0	3182.0	5070.0	5046.0	3108.0	2893.0	3775.0	6658.0	1472.0	2232.0	2821.0
Glioma	0.0	0.0	0.0	0.0	0.0	0.0	0.0	0.0	0.0	0.0	0.0	0.0	0.0	0.0	0.0	0.0	0.0	0.0	0.0	0.0	0.0	0.0	0.0	0.0	0.0	0.0	0.0	0.0	0.0	0.0	0.0	0.0	0.0	0.0	0.0	0.0	0.0	0.0	0.0	0.0	0.0	0.0	0.0	0.0	0.0	0.0	0.0	0.0	0.0
Glutamatergic synapse	15303.0	16831.0	20430.0	17066.0	18615.0	18364.0	22794.0	22602.0	19103.0	21039.0	19346.0	17635.0	19428.0	19393.0	19100.0	19227.0	15363.0	15256.0	16828.0	19543.0	15548.0	16755.0	17745.0	21785.0	22073.0	19207.0	19986.0	17026.0	23991.0	18605.0	19871.0	23675.0	20875.0	19355.0	19650.0	21837.0	22280.0	21395.0	16915.0	13147.0	17597.0	22778.0	14826.0	15584.0	18311.0	21923.0	19380.0	13344.0	18017.0
Glutathione metabolism	28848.0	38122.0	35365.0	30119.0	29424.0	31687.0	37784.0	35720.0	28543.0	35789.0	34635.0	26809.0	31690.0	31770.0	37256.0	31231.0	29882.0	26239.0	28904.0	29635.0	25502.0	32188.0	30203.0	33636.0	33309.0	29629.0	27093.0	30939.0	33713.0	34431.0	31544.0	33155.0	31948.0	31427.0	29145.0	33902.0	32306.0	31141.0	38763.0	28547.0	30976.0	33731.0	28168.0	30168.0	32025.0	31914.0	37578.0	23175.0	31500.0
Glycan bindng proteins	0.0	0.0	0.0	0.0	0.0	0.0	0.0	0.0	0.0	0.0	0.0	0.0	0.0	0.0	0.0	0.0	0.0	0.0	0.0	0.0	0.0	0.0	0.0	0.0	0.0	0.0	0.0	0.0	0.0	0.0	0.0	0.0	0.0	0.0	0.0	0.0	0.0	0.0	0.0	0.0	0.0	0.0	0.0	0.0	0.0	0.0	0.0	0.0	0.0
Glycan biosynthesis and metabolism	6380.0	9551.0	5507.0	7071.0	6409.0	6307.0	7124.0	6528.0	5913.0	5936.0	6821.0	6464.0	6433.0	7722.0	7428.0	6589.0	6201.0	5890.0	5287.0	6059.0	5069.0	5980.0	5467.0	5233.0	5837.0	5324.0	5674.0	6734.0	3835.0	8966.0	5810.0	7654.0	5721.0	6537.0	5751.0	4620.0	4909.0	5136.0	6371.0	5660.0	5385.0	4905.0	5990.0	6968.0	9964.0	6116.0	5096.0	5078.0	6464.0
Glycerolipid metabolism	49444.0	62566.0	74353.0	55425.0	48625.0	50914.0	67080.0	64771.0	48901.0	63664.0	49707.0	49502.0	39575.0	51149.0	62778.0	51202.0	43526.0	38910.0	49800.0	47338.0	45360.0	43950.0	46148.0	56240.0	49794.0	53441.0	51034.0	50192.0	68153.0	48866.0	42583.0	72525.0	50695.0	58771.0	44433.0	50316.0	61863.0	49255.0	52295.0	33281.0	66825.0	63046.0	32914.0	37824.0	57498.0	77198.0	51895.0	37547.0	42714.0
Glycerophospholipid metabolism	79714.0	102393.0	100541.0	69090.0	79287.0	89435.0	103068.0	93686.0	81958.0	97635.0	80960.0	76672.0	70064.0	80766.0	108025.0	73635.0	68002.0	66499.0	83799.0	81729.0	72657.0	69151.0	76252.0	94059.0	81132.0	80569.0	86181.0	78682.0	101542.0	75379.0	74556.0	99052.0	80777.0	93265.0	84887.0	91131.0	103065.0	75116.0	89403.0	56421.0	87592.0	89234.0	67871.0	68863.0	85408.0	101271.0	90498.0	59449.0	70475.0
Glycine, serine and threonine metabolism	117877.0	134362.0	136703.0	123003.0	121846.0	124280.0	160370.0	145800.0	122747.0	140439.0	131981.0	118439.0	118898.0	125253.0	135749.0	124603.0	119098.0	110722.0	124563.0	127811.0	115524.0	116432.0	120891.0	138076.0	130901.0	126246.0	126665.0	124007.0	149810.0	129657.0	121436.0	153700.0	128349.0	132656.0	121580.0	138195.0	142149.0	124177.0	132943.0	107283.0	137305.0	143274.0	107605.0	114617.0	126640.0	154040.0	132931.0	104547.0	109790.0
Glycolysis / Gluconeogenesis	158908.0	183541.0	206679.0	162861.0	159013.0	173643.0	205838.0	199314.0	157183.0	193065.0	168412.0	159238.0	145142.0	168212.0	187733.0	166605.0	145095.0	142554.0	159986.0	161055.0	152450.0	148113.0	156952.0	182539.0	181019.0	168317.0	158585.0	159735.0	203376.0	162747.0	163173.0	228993.0	171897.0	179897.0	161977.0	176248.0	201766.0	172278.0	168931.0	122853.0	178627.0	203093.0	130627.0	136022.0	162803.0	215439.0	178118.0	134834.0	156556.0
Glycosaminoglycan biosynthesis - chondroitin sulfate	1.0	0.0	2.0	0.0	0.0	0.0	0.0	0.0	0.0	0.0	0.0	0.0	0.0	0.0	95.0	0.0	0.0	1.0	0.0	0.0	0.0	0.0	0.0	0.0	0.0	0.0	0.0	0.0	0.0	0.0	0.0	0.0	0.0	1.0	0.0	0.0	0.0	0.0	0.0	0.0	0.0	0.0	0.0	0.0	0.0	0.0	0.0	0.0	0.0
Glycosaminoglycan degradation	21291.0	15613.0	23747.0	26397.0	26619.0	43535.0	29043.0	31961.0	24121.0	26322.0	24549.0	25084.0	31944.0	24966.0	20113.0	27145.0	20140.0	28903.0	24091.0	30436.0	21872.0	18263.0	22097.0	27913.0	38201.0	23572.0	24457.0	26076.0	32377.0	25901.0	30558.0	26984.0	32535.0	25158.0	48518.0	36590.0	28530.0	35310.0	20472.0	14847.0	25363.0	32395.0	16175.0	16267.0	20422.0	22918.0	40074.0	26071.0	29063.0
Glycosphingolipid biosynthesis - ganglio series	15721.0	10030.0	15377.0	18897.0	20297.0	29428.0	20712.0	22115.0	17912.0	18320.0	18158.0	17089.0	24121.0	18251.0	14156.0	20074.0	15269.0	21624.0	16421.0	21568.0	17104.0	13801.0	16644.0	20369.0	26647.0	16513.0	19066.0	18110.0	24304.0	19133.0	21789.0	19716.0	23179.0	17687.0	32024.0	23677.0	19164.0	25442.0	13385.0	12693.0	17315.0	22926.0	13197.0	13797.0	14706.0	15722.0	23585.0	19972.0	20542.0
Glycosphingolipid biosynthesis - globo series	26052.0	19608.0	28004.0	30649.0	31308.0	44654.0	37660.0	36967.0	28186.0	32256.0	27888.0	27262.0	33942.0	28398.0	25775.0	29756.0	24816.0	31299.0	27381.0	32991.0	27962.0	22467.0	27158.0	32755.0	39190.0	27936.0	30015.0	27475.0	40487.0	28296.0	31219.0	34481.0	35597.0	29607.0	47016.0	34160.0	31828.0	37963.0	22303.0	21184.0	34902.0	35491.0	20670.0	22195.0	24765.0	32054.0	33483.0	29874.0	29394.0
Glycosphingolipid biosynthesis - lacto and neolacto series	195.0	78.0	112.0	289.0	130.0	2097.0	331.0	138.0	84.0	209.0	113.0	133.0	286.0	90.0	143.0	66.0	106.0	322.0	171.0	622.0	74.0	56.0	102.0	197.0	471.0	175.0	161.0	239.0	298.0	235.0	240.0	114.0	356.0	299.0	2665.0	288.0	318.0	137.0	118.0	33.0	389.0	377.0	63.0	22.0	19.0	88.0	531.0	341.0	182.0
Glycosylphosphatidylinositol(GPI)-anchor biosynthesis	0.0	0.0	0.0	0.0	0.0	0.0	0.0	0.0	0.0	0.0	0.0	0.0	0.0	0.0	0.0	0.0	0.0	0.0	0.0	0.0	0.0	0.0	0.0	0.0	0.0	0.0	0.0	0.0	0.0	0.0	0.0	0.0	0.0	0.0	0.0	0.0	0.0	0.0	0.0	0.0	0.0	0.0	0.0	0.0	0.0	0.0	0.0	0.0	0.0
Glycosyltransferases	48239.0	60395.0	57343.0	60034.0	54871.0	55928.0	72069.0	64882.0	50850.0	66564.0	59738.0	52299.0	54069.0	57432.0	66883.0	55892.0	55747.0	49210.0	52197.0	53914.0	46938.0	56547.0	58328.0	62416.0	61149.0	54543.0	50831.0	57933.0	62720.0	62322.0	56838.0	63993.0	60673.0	57497.0	50462.0	61414.0	61117.0	59633.0	68647.0	53031.0	57648.0	64928.0	46873.0	54656.0	63215.0	63999.0	72934.0	43013.0	53473.0
Glyoxylate and dicarboxylate metabolism	79370.0	92763.0	93832.0	81846.0	80599.0	83016.0	100732.0	97025.0	83373.0	95024.0	83161.0	77389.0	83381.0	85960.0	91474.0	87038.0	74625.0	73112.0	82155.0	83652.0	71392.0	62046.0	68748.0	92183.0	86986.0	77856.0	81067.0	87103.0	100168.0	82177.0	79888.0	101217.0	83449.0	91134.0	84423.0	92285.0	95552.0	81359.0	74105.0	51014.0	92364.0	97451.0	57590.0	61841.0	87303.0	107621.0	92871.0	65193.0	74142.0
GnRH signaling pathway	0.0	0.0	0.0	0.0	0.0	0.0	0.0	0.0	0.0	0.0	0.0	1.0	0.0	0.0	0.0	0.0	0.0	0.0	0.0	0.0	0.0	0.0	0.0	0.0	0.0	0.0	0.0	0.0	0.0	0.0	0.0	0.0	0.0	0.0	0.0	0.0	0.0	0.0	0.0	0.0	0.0	0.0	0.0	0.0	0.0	0.0	0.0	0.0	0.0
Hedgehog signaling pathway	0.0	0.0	0.0	0.0	0.0	0.0	0.0	0.0	0.0	0.0	0.0	0.0	0.0	0.0	0.0	0.0	0.0	0.0	0.0	0.0	0.0	0.0	0.0	0.0	0.0	0.0	0.0	0.0	0.0	0.0	0.0	0.0	0.0	0.0	0.0	0.0	0.0	0.0	0.0	0.0	0.0	0.0	0.0	0.0	0.0	0.0	0.0	0.0	0.0
Hematopoietic cell lineage	0.0	0.0	0.0	0.0	0.0	0.0	0.0	0.0	0.0	0.0	0.0	0.0	0.0	0.0	0.0	0.0	0.0	0.0	0.0	0.0	0.0	0.0	0.0	0.0	0.0	0.0	0.0	0.0	0.0	0.0	0.0	0.0	0.0	0.0	0.0	0.0	0.0	0.0	0.0	0.0	0.0	0.0	0.0	0.0	0.0	0.0	0.0	0.0	0.0
Hepatitis C	0.0	0.0	0.0	0.0	0.0	1.0	0.0	0.0	0.0	0.0	0.0	0.0	0.0	0.0	0.0	0.0	0.0	0.0	0.0	0.0	0.0	0.0	0.0	0.0	0.0	0.0	0.0	0.0	0.0	0.0	0.0	1.0	0.0	0.0	0.0	0.0	0.0	0.0	0.0	0.0	1.0	0.0	0.0	0.0	0.0	0.0	0.0	0.0	0.0
Histidine metabolism	95462.0	100592.0	114144.0	104009.0	104920.0	107994.0	124162.0	122201.0	103374.0	116372.0	103734.0	103773.0	103548.0	103856.0	109000.0	101692.0	91187.0	94237.0	102234.0	108845.0	93329.0	81956.0	93335.0	115873.0	113163.0	107577.0	108917.0	104303.0	129732.0	104611.0	100668.0	131594.0	111532.0	110920.0	110626.0	113796.0	126373.0	110820.0	91153.0	63773.0	105554.0	123587.0	66408.0	73894.0	101396.0	128130.0	98454.0	86663.0	90834.0
Homologous recombination	134215.0	153697.0	164056.0	142851.0	138634.0	141264.0	181933.0	163658.0	132638.0	162541.0	150474.0	135330.0	124055.0	144930.0	160662.0	136196.0	132902.0	127794.0	136660.0	134707.0	135544.0	144156.0	147920.0	150368.0	144492.0	147650.0	132630.0	137804.0	160748.0	148523.0	134075.0	181387.0	142593.0	146397.0	127756.0	140553.0	160822.0	141511.0	159590.0	133420.0	149693.0	158899.0	132890.0	142548.0	153640.0	172094.0	132482.0	122981.0	129730.0
Huntington's disease	4732.0	5135.0	5359.0	3971.0	4710.0	5961.0	4980.0	5081.0	3967.0	4574.0	5118.0	4688.0	4735.0	4934.0	4774.0	5323.0	4669.0	4468.0	4802.0	4309.0	4226.0	3174.0	3057.0	4233.0	4245.0	3872.0	4389.0	4970.0	4027.0	6440.0	4568.0	3768.0	4640.0	4921.0	4286.0	5546.0	3471.0	4344.0	6129.0	2149.0	4908.0	4099.0	1139.0	2176.0	6452.0	4992.0	7228.0	3810.0	4444.0
Hypertrophic cardiomyopathy (HCM)	0.0	0.0	0.0	0.0	0.0	0.0	0.0	0.0	0.0	0.0	0.0	0.0	0.0	0.0	0.0	0.0	0.0	0.0	0.0	0.0	0.0	0.0	0.0	0.0	0.0	0.0	0.0	0.0	0.0	0.0	0.0	0.0	0.0	0.0	0.0	0.0	0.0	0.0	0.0	0.0	0.0	0.0	0.0	0.0	0.0	0.0	0.0	0.0	0.0
Indole alkaloid biosynthesis	0.0	0.0	0.0	0.0	0.0	0.0	0.0	0.0	0.0	0.0	0.0	0.0	0.0	0.0	0.0	0.0	0.0	8.0	0.0	0.0	0.0	0.0	0.0	0.0	0.0	0.0	0.0	0.0	0.0	0.0	0.0	0.0	0.0	0.0	0.0	0.0	0.0	0.0	0.0	0.0	0.0	0.0	0.0	0.0	0.0	0.0	0.0	0.0	0.0
Influenza A	3.0	0.0	0.0	0.0	0.0	1.0	0.0	0.0	0.0	0.0	0.0	3.0	1.0	13.0	0.0	1.0	0.0	0.0	0.0	0.0	0.0	0.0	1.0	0.0	1.0	4.0	1.0	0.0	0.0	0.0	0.0	2.0	0.0	0.0	0.0	0.0	0.0	1.0	0.0	0.0	2.0	0.0	0.0	1.0	0.0	1.0	0.0	0.0	0.0
Inorganic ion transport and metabolism	31238.0	36419.0	37362.0	30857.0	31298.0	39872.0	42297.0	41563.0	29625.0	37489.0	33543.0	30092.0	32999.0	32315.0	38146.0	33373.0	28025.0	28924.0	34777.0	36088.0	26438.0	24577.0	29062.0	38522.0	40221.0	31829.0	31970.0	35950.0	38963.0	35171.0	37222.0	41319.0	37970.0	36120.0	36043.0	41447.0	38517.0	35897.0	32181.0	20953.0	37930.0	37587.0	22289.0	24518.0	34379.0	41948.0	54207.0	24728.0	29744.0
Inositol phosphate metabolism	14530.0	22414.0	13962.0	16342.0	15206.0	16319.0	16414.0	19752.0	14768.0	16347.0	15398.0	16036.0	15216.0	15845.0	19042.0	17682.0	15366.0	15066.0	15069.0	16675.0	14053.0	12419.0	13362.0	16383.0	18274.0	15700.0	16608.0	15189.0	18313.0	18743.0	13819.0	18841.0	15838.0	16275.0	15071.0	17069.0	17724.0	16538.0	15234.0	10494.0	20775.0	21489.0	9030.0	10659.0	17707.0	20813.0	19012.0	13794.0	16308.0
Insulin signaling pathway	12059.0	15688.0	16294.0	14837.0	13492.0	16109.0	18200.0	17431.0	12869.0	17786.0	14161.0	12857.0	10930.0	15005.0	18739.0	13010.0	10419.0	10810.0	11865.0	12853.0	10592.0	10087.0	12068.0	15804.0	16302.0	12476.0	11828.0	13973.0	17644.0	12643.0	13063.0	22692.0	14890.0	16044.0	17036.0	14126.0	17535.0	15309.0	10821.0	9070.0	14506.0	15984.0	10544.0	10762.0	13299.0	19613.0	15150.0	9370.0	14040.0
Ion channels	1497.0	3060.0	2380.0	2328.0	984.0	3129.0	1733.0	1307.0	1015.0	1574.0	1159.0	2515.0	1130.0	935.0	2334.0	1264.0	950.0	1613.0	2388.0	2542.0	1212.0	1317.0	1370.0	1210.0	2581.0	2110.0	1300.0	2431.0	1466.0	1637.0	2567.0	2161.0	2312.0	1812.0	3252.0	3521.0	2039.0	1395.0	1704.0	460.0	1812.0	2381.0	422.0	668.0	960.0	2611.0	5556.0	1405.0	1965.0
Isoflavonoid biosynthesis	0.0	0.0	0.0	0.0	0.0	0.0	0.0	0.0	0.0	0.0	0.0	0.0	0.0	0.0	0.0	0.0	0.0	0.0	0.0	0.0	0.0	0.0	0.0	0.0	0.0	0.0	0.0	0.0	0.0	0.0	0.0	0.0	0.0	0.0	0.0	0.0	0.0	0.0	0.0	0.0	0.0	0.0	0.0	0.0	0.0	0.0	0.0	0.0	0.0
Isoquinoline alkaloid biosynthesis	9002.0	9327.0	10083.0	9978.0	9032.0	9247.0	10596.0	10164.0	9458.0	9776.0	8886.0	8824.0	10580.0	8762.0	9772.0	9706.0	10626.0	9588.0	9824.0	10743.0	8780.0	8931.0	10125.0	10159.0	10193.0	8057.0	9770.0	10864.0	10837.0	9290.0	9469.0	9018.0	9896.0	9300.0	9981.0	11231.0	10535.0	9340.0	9758.0	10553.0	9721.0	10995.0	10480.0	11195.0	9461.0	9482.0	11444.0	9069.0	7934.0
Leishmaniasis	0.0	0.0	0.0	0.0	0.0	0.0	0.0	0.0	0.0	0.0	0.0	0.0	0.0	0.0	0.0	0.0	0.0	0.0	0.0	0.0	0.0	0.0	0.0	0.0	0.0	0.0	0.0	0.0	0.0	0.0	0.0	0.0	0.0	0.0	0.0	0.0	0.0	0.0	0.0	0.0	0.0	0.0	0.0	0.0	0.0	0.0	0.0	0.0	0.0
Leukocyte transendothelial migration	0.0	0.0	0.0	0.0	0.0	0.0	0.0	0.0	0.0	0.0	0.0	0.0	0.0	0.0	0.0	0.0	0.0	0.0	0.0	0.0	0.0	0.0	0.0	0.0	0.0	0.0	0.0	0.0	0.0	0.0	0.0	0.0	0.0	0.0	0.0	0.0	0.0	0.0	0.0	0.0	0.0	0.0	0.0	0.0	0.0	0.0	0.0	0.0	0.0
Limonene and pinene degradation	12046.0	12610.0	15415.0	13120.0	10869.0	11557.0	14725.0	13121.0	9473.0	12046.0	13109.0	12993.0	9299.0	11435.0	9447.0	12104.0	10066.0	10432.0	12646.0	9971.0	10111.0	10023.0	10944.0	10356.0	10735.0	11017.0	11265.0	13159.0	11011.0	13497.0	10032.0	14549.0	11737.0	11907.0	7666.0	12311.0	11060.0	11027.0	12548.0	8029.0	13682.0	13798.0	6806.0	9007.0	15826.0	16006.0	19431.0	9990.0	8433.0
Linoleic acid metabolism	10947.0	11308.0	14510.0	13086.0	12557.0	13077.0	18176.0	15764.0	11747.0	14597.0	11924.0	11099.0	12904.0	13410.0	12733.0	14543.0	10595.0	12065.0	11496.0	12443.0	11103.0	8790.0	8669.0	14048.0	15566.0	11446.0	12020.0	12212.0	15999.0	13841.0	12572.0	16243.0	13886.0	13486.0	12990.0	13599.0	14646.0	13459.0	10062.0	5547.0	12403.0	16206.0	5180.0	6621.0	14609.0	17389.0	14466.0	10368.0	11122.0
Lipid biosynthesis proteins	85413.0	102139.0	103420.0	93160.0	93742.0	94354.0	115918.0	113206.0	90716.0	110673.0	100481.0	86430.0	87148.0	100283.0	106913.0	93654.0	87505.0	79165.0	89199.0	92379.0	82764.0	88097.0	87771.0	103671.0	100013.0	92467.0	90619.0	88287.0	111740.0	100726.0	97566.0	122457.0	97826.0	100536.0	93802.0	101511.0	109324.0	93471.0	104657.0	73158.0	94397.0	104161.0	76669.0	81478.0	103962.0	116526.0	102634.0	72009.0	87069.0
Lipid metabolism	16879.0	23598.0	23817.0	18770.0	18426.0	16836.0	25869.0	25605.0	18354.0	25606.0	20366.0	17469.0	15666.0	21107.0	25429.0	19298.0	18093.0	14414.0	17669.0	17110.0	16346.0	19396.0	20735.0	22645.0	21008.0	20477.0	16527.0	17783.0	23922.0	18595.0	17557.0	26533.0	20969.0	22117.0	15278.0	19608.0	24166.0	20831.0	22619.0	16415.0	21525.0	23265.0	16730.0	18538.0	23995.0	26999.0	20259.0	12662.0	18579.0
Lipoic acid metabolism	6703.0	6025.0	6889.0	8162.0	8318.0	11729.0	8983.0	9365.0	7932.0	6794.0	7655.0	6786.0	10323.0	7781.0	6711.0	8496.0	6065.0	7953.0	7102.0	9446.0	6766.0	4618.0	5022.0	8509.0	10681.0	6845.0	10285.0	7663.0	9704.0	9138.0	10127.0	10052.0	8803.0	8368.0	10885.0	9952.0	7228.0	9611.0	5893.0	2761.0	7171.0	8621.0	1580.0	2109.0	5578.0	8664.0	10657.0	7026.0	8412.0
Lipopolysaccharide biosynthesis	46298.0	50409.0	37594.0	63331.0	51684.0	56817.0	56643.0	50137.0	46110.0	50694.0	60069.0	52576.0	62808.0	54958.0	47923.0	53891.0	66438.0	60014.0	57183.0	57704.0	46514.0	55623.0	51441.0	51895.0	56610.0	44851.0	49863.0	65313.0	45072.0	73742.0	58176.0	51510.0	53150.0	46860.0	54279.0	62298.0	41326.0	50121.0	79697.0	58976.0	53168.0	50765.0	48833.0	59497.0	69223.0	51404.0	86076.0	52719.0	44222.0
Lipopolysaccharide biosynthesis proteins	65038.0	72680.0	59670.0	83198.0	69650.0	79205.0	81261.0	74583.0	63964.0	69817.0	80836.0	73837.0	82969.0	72633.0	66272.0	74470.0	84604.0	77063.0	75146.0	77751.0	63189.0	73565.0	66209.0	73304.0	80502.0	66073.0	70336.0	84941.0	68448.0	95921.0	85380.0	71454.0	74794.0	66092.0	75429.0	83032.0	65922.0	71982.0	99110.0	69945.0	73899.0	72732.0	58890.0	70555.0	83882.0	75185.0	106548.0	68246.0	62930.0
Long-term depression	0.0	0.0	0.0	0.0	0.0	0.0	0.0	0.0	0.0	0.0	0.0	0.0	0.0	0.0	0.0	0.0	0.0	0.0	0.0	0.0	0.0	0.0	0.0	0.0	0.0	0.0	0.0	0.0	0.0	0.0	0.0	0.0	0.0	0.0	0.0	0.0	0.0	0.0	0.0	0.0	0.0	0.0	0.0	0.0	0.0	0.0	0.0	0.0	0.0
Long-term potentiation	0.0	0.0	0.0	0.0	0.0	0.0	0.0	0.0	0.0	0.0	0.0	0.0	0.0	0.0	0.0	0.0	0.0	0.0	0.0	0.0	0.0	0.0	0.0	0.0	0.0	0.0	0.0	0.0	0.0	0.0	0.0	0.0	0.0	0.0	0.0	0.0	0.0	0.0	0.0	0.0	0.0	0.0	0.0	0.0	0.0	0.0	0.0	0.0	0.0
Lysine biosynthesis	119377.0	136309.0	149108.0	118353.0	119256.0	114231.0	164582.0	145014.0	120743.0	144966.0	129066.0	115854.0	110632.0	124427.0	142867.0	120342.0	110091.0	108063.0	122180.0	120594.0	115839.0	110502.0	115340.0	138846.0	126640.0	125674.0	120006.0	119632.0	152923.0	120774.0	113213.0	159266.0	123676.0	131719.0	117101.0	130012.0	149448.0	119940.0	130298.0	91731.0	134165.0	144274.0	100371.0	105724.0	125728.0	155904.0	114588.0	102550.0	108450.0
Lysine degradation	17576.0	23097.0	22607.0	19628.0	16498.0	19847.0	22364.0	21547.0	16909.0	21415.0	20545.0	17785.0	16547.0	17860.0	21059.0	18282.0	15470.0	13858.0	18681.0	17018.0	14207.0	15863.0	15993.0	18945.0	17259.0	16936.0	16711.0	18175.0	19915.0	19121.0	16554.0	20187.0	18418.0	19780.0	17194.0	21314.0	20538.0	16671.0	22083.0	11332.0	18124.0	21659.0	11929.0	13728.0	20846.0	23463.0	28039.0	11944.0	15219.0
Lysosome	27974.0	19668.0	29944.0	33907.0	34911.0	58457.0	36792.0	43206.0	32678.0	34065.0	32375.0	35389.0	42551.0	32268.0	24185.0	34820.0	28409.0	38254.0	34370.0	44306.0	30308.0	25216.0	29539.0	37733.0	49857.0	34051.0	36901.0	34696.0	44713.0	36021.0	41235.0	38866.0	43248.0	33447.0	64834.0	48447.0	37852.0	45130.0	28191.0	20867.0	41856.0	42029.0	21598.0	22163.0	28226.0	36049.0	52180.0	34044.0	34712.0
MAPK signaling pathway	0.0	0.0	0.0	0.0	0.0	0.0	0.0	0.0	0.0	0.0	0.0	0.0	0.0	0.0	0.0	0.0	0.0	0.0	0.0	0.0	0.0	0.0	0.0	0.0	0.0	0.0	0.0	0.0	0.0	0.0	0.0	0.0	0.0	0.0	0.0	0.0	0.0	0.0	0.0	0.0	0.0	0.0	0.0	0.0	0.0	0.0	0.0	0.0	0.0
MAPK signaling pathway - yeast	7829.0	6127.0	8530.0	8296.0	8589.0	9664.0	12345.0	9273.0	8569.0	7717.0	9511.0	9048.0	9937.0	7858.0	6505.0	8762.0	8299.0	8303.0	8607.0	10190.0	8881.0	7333.0	6524.0	9395.0	9474.0	9730.0	11259.0	8813.0	11559.0	8986.0	9512.0	8601.0	9256.0	7917.0	8985.0	10092.0	8963.0	9600.0	8394.0	3938.0	8339.0	10006.0	3090.0	3181.0	6298.0	9253.0	8193.0	8247.0	7305.0
Measles	0.0	0.0	0.0	0.0	0.0	1.0	0.0	0.0	0.0	0.0	0.0	0.0	0.0	0.0	0.0	0.0	0.0	0.0	0.0	0.0	0.0	0.0	0.0	0.0	0.0	0.0	0.0	0.0	0.0	0.0	0.0	1.0	0.0	0.0	0.0	0.0	0.0	0.0	0.0	0.0	1.0	0.0	0.0	0.0	0.0	0.0	0.0	0.0	0.0
Meiosis - yeast	311.0	485.0	41.0	554.0	686.0	261.0	456.0	518.0	411.0	658.0	489.0	947.0	461.0	1179.0	370.0	683.0	316.0	410.0	1601.0	828.0	209.0	446.0	542.0	297.0	318.0	398.0	375.0	1255.0	14.0	1114.0	194.0	833.0	757.0	467.0	170.0	2173.0	116.0	366.0	1295.0	82.0	577.0	364.0	187.0	616.0	1985.0	635.0	3601.0	195.0	229.0
Melanogenesis	0.0	0.0	0.0	0.0	0.0	0.0	0.0	0.0	0.0	0.0	0.0	0.0	0.0	0.0	0.0	0.0	0.0	0.0	0.0	0.0	0.0	0.0	0.0	0.0	0.0	0.0	0.0	0.0	0.0	0.0	0.0	0.0	0.0	0.0	0.0	0.0	0.0	0.0	0.0	0.0	0.0	0.0	0.0	0.0	0.0	0.0	0.0	0.0	0.0
Membrane and intracellular structural molecules	95805.0	105419.0	97131.0	107403.0	113023.0	132772.0	126146.0	123923.0	100081.0	115859.0	111895.0	98332.0	119763.0	112182.0	113199.0	114700.0	105569.0	108657.0	98873.0	113418.0	91279.0	92282.0	99558.0	116005.0	130671.0	95657.0	102073.0	113055.0	122190.0	123978.0	120847.0	113203.0	120606.0	110219.0	134882.0	122302.0	113659.0	119082.0	98264.0	94878.0	100953.0	120906.0	91325.0	102915.0	126143.0	112319.0	138173.0	92807.0	106767.0
Metabolism of cofactors and vitamins	15223.0	23387.0	19672.0	15929.0	15253.0	13448.0	16228.0	17046.0	14961.0	15791.0	14702.0	13926.0	16714.0	17107.0	20425.0	18550.0	16814.0	15075.0	16709.0	14497.0	12423.0	11856.0	14418.0	15608.0	16583.0	11480.0	13786.0	17286.0	13573.0	18531.0	12793.0	16901.0	14548.0	18136.0	14158.0	20172.0	15738.0	12719.0	15327.0	13287.0	13752.0	17724.0	14304.0	17357.0	25484.0	19101.0	27958.0	11796.0	15352.0
Metabolism of xenobiotics by cytochrome P450	4487.0	5921.0	4665.0	4838.0	4087.0	3233.0	6470.0	6114.0	3247.0	4769.0	4529.0	3414.0	3725.0	5610.0	3810.0	4446.0	2814.0	3747.0	3809.0	2974.0	3305.0	2118.0	2435.0	3402.0	4800.0	2458.0	2488.0	3903.0	3147.0	4912.0	2788.0	8419.0	4034.0	4013.0	1210.0	4115.0	2837.0	5127.0	2924.0	1182.0	4431.0	4328.0	927.0	1665.0	5668.0	5461.0	6738.0	3546.0	4639.0
Methane metabolism	169793.0	191360.0	221612.0	171891.0	177675.0	179734.0	224419.0	217078.0	169283.0	208988.0	188678.0	169620.0	165132.0	182041.0	194020.0	185451.0	160467.0	160800.0	173673.0	188100.0	171179.0	165323.0	172964.0	198091.0	197616.0	189554.0	189279.0	171161.0	230688.0	182184.0	168191.0	235705.0	188812.0	196327.0	171608.0	181103.0	208551.0	190227.0	182660.0	131816.0	201902.0	222486.0	127735.0	143832.0	192366.0	241203.0	168630.0	147259.0	154027.0
Mineral absorption	330.0	738.0	636.0	600.0	195.0	352.0	220.0	393.0	218.0	265.0	296.0	630.0	803.0	399.0	1066.0	808.0	1033.0	541.0	557.0	1052.0	490.0	2135.0	2526.0	149.0	644.0	516.0	816.0	532.0	170.0	325.0	142.0	369.0	454.0	394.0	433.0	385.0	275.0	512.0	1448.0	3331.0	394.0	730.0	3398.0	3490.0	676.0	609.0	1108.0	288.0	445.0
Mismatch repair	117434.0	129905.0	149424.0	124263.0	119110.0	124426.0	156553.0	141090.0	112360.0	142103.0	129656.0	115419.0	105648.0	122045.0	138652.0	116017.0	113973.0	110583.0	119270.0	118744.0	120007.0	124657.0	128174.0	130800.0	125992.0	129814.0	115246.0	119152.0	146500.0	124507.0	116968.0	154247.0	125848.0	126316.0	113818.0	121650.0	138956.0	123549.0	138058.0	114738.0	131447.0	137891.0	110701.0	119228.0	125914.0	149881.0	117366.0	107068.0	109187.0
N-Glycan biosynthesis	3227.0	2620.0	2622.0	3333.0	3809.0	4057.0	3656.0	4106.0	3468.0	3828.0	4511.0	3835.0	4506.0	3762.0	2657.0	4481.0	5150.0	4092.0	4606.0	4730.0	4039.0	5431.0	4796.0	4440.0	4528.0	4099.0	4655.0	4518.0	4396.0	4636.0	5690.0	3869.0	4310.0	3769.0	4266.0	6031.0	3910.0	4375.0	6730.0	5134.0	4764.0	4913.0	4199.0	4534.0	2960.0	4350.0	6867.0	3613.0	2866.0
NOD-like receptor signaling pathway	6740.0	6791.0	8527.0	7688.0	7622.0	8195.0	9407.0	9211.0	7521.0	8942.0	7579.0	7091.0	6836.0	8013.0	8101.0	7358.0	5985.0	6221.0	6526.0	7653.0	6448.0	6490.0	7378.0	8272.0	8273.0	7532.0	6636.0	7492.0	9273.0	7119.0	7092.0	9977.0	8474.0	7798.0	8768.0	8027.0	8721.0	8317.0	5614.0	6829.0	7623.0	8153.0	6959.0	7160.0	7885.0	8537.0	7017.0	6061.0	7059.0
Naphthalene degradation	20289.0	17843.0	25308.0	22741.0	20711.0	19791.0	28913.0	26724.0	17868.0	21999.0	21315.0	21020.0	20258.0	21855.0	18894.0	21277.0	18910.0	20522.0	21624.0	20951.0	20798.0	17745.0	20077.0	20823.0	24367.0	20825.0	21581.0	22170.0	25510.0	23226.0	19284.0	35704.0	22992.0	21287.0	16897.0	22768.0	21187.0	24112.0	18511.0	15067.0	23300.0	24302.0	13475.0	16014.0	22875.0	29438.0	27896.0	19980.0	18693.0
Neuroactive ligand-receptor interaction	0.0	0.0	0.0	0.0	0.0	0.0	0.0	0.0	0.0	0.0	0.0	0.0	0.0	0.0	0.0	0.0	0.0	0.0	0.0	0.0	0.0	0.0	0.0	0.0	0.0	0.0	0.0	0.0	0.0	0.0	0.0	0.0	0.0	0.0	0.0	0.0	0.0	0.0	0.0	0.0	0.0	0.0	0.0	0.0	0.0	0.0	0.0	0.0	0.0
Neurotrophin signaling pathway	0.0	0.0	0.0	0.0	0.0	0.0	0.0	0.0	0.0	0.0	0.0	0.0	0.0	0.0	0.0	0.0	0.0	0.0	0.0	0.0	0.0	0.0	0.0	0.0	0.0	0.0	0.0	0.0	0.0	0.0	0.0	0.0	0.0	0.0	0.0	0.0	0.0	0.0	0.0	0.0	0.0	0.0	0.0	0.0	0.0	0.0	0.0	0.0	0.0
Nicotinate and nicotinamide metabolism	63452.0	71885.0	74559.0	63109.0	64364.0	66261.0	79258.0	75658.0	61182.0	76407.0	69104.0	60999.0	56037.0	66143.0	73411.0	61115.0	63290.0	57153.0	59908.0	61892.0	60615.0	62904.0	63622.0	70833.0	66018.0	62758.0	61251.0	63834.0	75689.0	68398.0	58054.0	87379.0	66042.0	69237.0	63044.0	61155.0	75519.0	63049.0	68411.0	61005.0	68394.0	71820.0	60430.0	64497.0	68907.0	80094.0	52704.0	54552.0	55647.0
Nitrogen metabolism	110095.0	127955.0	136417.0	113854.0	120619.0	122428.0	140346.0	133217.0	117869.0	131959.0	117241.0	111879.0	117458.0	121840.0	133131.0	124004.0	102476.0	105839.0	106951.0	123620.0	103046.0	102460.0	108116.0	127560.0	126249.0	112936.0	122123.0	117848.0	141199.0	123624.0	112245.0	127473.0	126018.0	125145.0	121975.0	120647.0	130447.0	121111.0	107862.0	87677.0	120865.0	133603.0	91043.0	101162.0	140594.0	133025.0	120189.0	94597.0	110902.0
Nitrotoluene degradation	9550.0	14287.0	14602.0	10064.0	11502.0	6050.0	7888.0	9900.0	9203.0	12473.0	10306.0	9606.0	6619.0	12550.0	12537.0	12039.0	6107.0	7581.0	8330.0	9737.0	7299.0	8592.0	9055.0	9650.0	7015.0	7727.0	8861.0	10436.0	8976.0	12631.0	7405.0	6788.0	9472.0	11033.0	5393.0	8370.0	10515.0	6393.0	9423.0	4743.0	8753.0	11039.0	5431.0	8517.0	23221.0	11975.0	11353.0	5691.0	7075.0
Non-homologous end-joining	559.0	1177.0	329.0	1816.0	520.0	2722.0	1572.0	1641.0	393.0	764.0	780.0	1022.0	609.0	1135.0	1216.0	903.0	1121.0	1087.0	1880.0	1105.0	309.0	668.0	709.0	514.0	1916.0	510.0	675.0	1084.0	515.0	1900.0	692.0	5466.0	815.0	1311.0	2994.0	3457.0	636.0	644.0	2164.0	390.0	969.0	1142.0	268.0	501.0	206.0	3231.0	6177.0	387.0	936.0
Notch signaling pathway	0.0	0.0	0.0	0.0	0.0	0.0	0.0	0.0	0.0	0.0	0.0	0.0	0.0	0.0	0.0	0.0	0.0	0.0	0.0	0.0	0.0	0.0	0.0	0.0	0.0	0.0	0.0	0.0	0.0	0.0	0.0	0.0	0.0	0.0	0.0	0.0	0.0	0.0	0.0	0.0	0.0	0.0	0.0	0.0	0.0	0.0	0.0	0.0	0.0
Novobiocin biosynthesis	20198.0	24387.0	23260.0	21175.0	19926.0	20585.0	25948.0	23335.0	20265.0	24099.0	21496.0	19896.0	19788.0	20934.0	24868.0	20337.0	20663.0	19302.0	20723.0	21492.0	18915.0	18964.0	19596.0	22760.0	21509.0	20284.0	19890.0	22293.0	23820.0	21680.0	19106.0	23684.0	21221.0	22241.0	21607.0	21442.0	24712.0	19696.0	22763.0	16852.0	22306.0	23989.0	17274.0	19113.0	22800.0	24755.0	20381.0	17583.0	18140.0
Nucleotide excision repair	52372.0	60887.0	67769.0	54982.0	54531.0	57231.0	67605.0	66319.0	52560.0	66968.0	60242.0	53104.0	49448.0	58260.0	64401.0	53647.0	55018.0	49272.0	56436.0	55146.0	52270.0	59170.0	61624.0	61999.0	58098.0	59454.0	53030.0	56829.0	66761.0	60075.0	53622.0	73156.0	57877.0	59865.0	54580.0	60189.0	65693.0	55821.0	68166.0	57030.0	61323.0	61894.0	58488.0	60477.0	62178.0	71583.0	60442.0	45599.0	49322.0
Nucleotide metabolism	5032.0	7586.0	8405.0	6102.0	3908.0	4268.0	7009.0	4304.0	3458.0	6045.0	5288.0	5003.0	3799.0	3383.0	6830.0	5606.0	4700.0	3458.0	5116.0	4433.0	4934.0	7204.0	5718.0	4320.0	3275.0	5428.0	5956.0	5158.0	5495.0	4367.0	5372.0	3276.0	4483.0	5619.0	2753.0	3466.0	4954.0	4476.0	10017.0	2672.0	4822.0	6237.0	2181.0	3042.0	2602.0	5808.0	5285.0	3084.0	2908.0
Olfactory transduction	0.0	0.0	0.0	0.0	0.0	0.0	0.0	0.0	0.0	0.0	0.0	0.0	0.0	0.0	0.0	0.0	0.0	0.0	0.0	0.0	0.0	0.0	0.0	0.0	0.0	0.0	0.0	0.0	0.0	0.0	0.0	0.0	0.0	0.0	0.0	0.0	0.0	0.0	0.0	0.0	0.0	0.0	0.0	0.0	0.0	0.0	0.0	0.0	0.0
One carbon pool by folate	92941.0	100094.0	111054.0	94751.0	96381.0	95946.0	117791.0	111680.0	96114.0	110906.0	103670.0	92808.0	92635.0	96883.0	109309.0	94825.0	95227.0	88387.0	97255.0	99042.0	93261.0	99049.0	106492.0	108841.0	102293.0	101206.0	99719.0	98273.0	118070.0	96632.0	93064.0	115522.0	101211.0	101653.0	94342.0	103667.0	115738.0	100323.0	107966.0	101939.0	103977.0	111710.0	103073.0	106549.0	96160.0	116132.0	96440.0	85058.0	87591.0
Oocyte meiosis	0.0	0.0	0.0	0.0	0.0	0.0	0.0	0.0	0.0	0.0	0.0	0.0	0.0	0.0	0.0	0.0	0.0	0.0	0.0	0.0	0.0	0.0	0.0	0.0	0.0	0.0	0.0	0.0	0.0	0.0	0.0	0.0	0.0	0.0	0.0	0.0	0.0	0.0	0.0	0.0	0.0	0.0	0.0	0.0	0.0	0.0	0.0	0.0	0.0
Other glycan degradation	69610.0	54723.0	83313.0	79794.0	81564.0	111012.0	93581.0	107205.0	74546.0	90592.0	75644.0	76978.0	89248.0	78055.0	73667.0	84915.0	64343.0	88526.0	74353.0	92486.0	75456.0	56021.0	65816.0	93156.0	116996.0	79588.0	71471.0	80937.0	104363.0	81000.0	89357.0	94595.0	104611.0	79927.0	121573.0	91584.0	96587.0	108679.0	52555.0	45865.0	98445.0	104508.0	48097.0	49605.0	73828.0	91843.0	91927.0	82980.0	85675.0
Other ion-coupled transporters	213217.0	254850.0	254557.0	222428.0	225080.0	234502.0	285052.0	256886.0	222622.0	259605.0	221699.0	204909.0	228156.0	236358.0	257653.0	243053.0	203077.0	209881.0	210778.0	224059.0	193234.0	189399.0	192341.0	249602.0	244492.0	208856.0	209999.0	241027.0	260450.0	245099.0	230832.0	237790.0	232747.0	239644.0	244571.0	228776.0	259808.0	217224.0	218472.0	156917.0	239653.0	264159.0	178345.0	195087.0	272462.0	260848.0	241122.0	185143.0	208341.0
Other transporters	43702.0	50092.0	53926.0	43602.0	43592.0	48828.0	54552.0	50338.0	41855.0	50326.0	43920.0	41607.0	42023.0	46172.0	49424.0	44769.0	38795.0	40456.0	42593.0	44720.0	40415.0	38963.0	37975.0	46860.0	47431.0	42920.0	43415.0	44945.0	51211.0	47489.0	44375.0	55629.0	45101.0	48310.0	50063.0	43838.0	49222.0	42431.0	44522.0	29264.0	46270.0	47843.0	31905.0	35172.0	49061.0	54643.0	45137.0	36595.0	38849.0
Other types of O-glycan biosynthesis	0.0	0.0	0.0	0.0	0.0	0.0	0.0	0.0	0.0	0.0	0.0	0.0	0.0	0.0	0.0	0.0	0.0	0.0	0.0	0.0	0.0	0.0	0.0	0.0	0.0	0.0	0.0	0.0	0.0	0.0	0.0	0.0	0.0	0.0	0.0	0.0	0.0	0.0	0.0	0.0	0.0	0.0	0.0	0.0	0.0	0.0	0.0	0.0	0.0
Others	126602.0	147755.0	185456.0	138293.0	135586.0	167507.0	177127.0	174345.0	128266.0	168290.0	136647.0	132356.0	131284.0	141569.0	153498.0	141037.0	116982.0	119120.0	136191.0	146696.0	119658.0	115482.0	127726.0	151211.0	158607.0	142677.0	135391.0	138080.0	171897.0	143867.0	126114.0	165615.0	155840.0	151500.0	157534.0	150600.0	159384.0	151991.0	134794.0	87961.0	167259.0	169790.0	85364.0	99109.0	174062.0	179946.0	178576.0	103359.0	125153.0
Oxidative phosphorylation	170605.0	180572.0	198758.0	166730.0	183203.0	182644.0	213228.0	197016.0	174863.0	195365.0	181867.0	164414.0	172473.0	189495.0	177299.0	189594.0	159534.0	168254.0	173468.0	174013.0	161395.0	153383.0	168293.0	185986.0	180635.0	169619.0	170735.0	173468.0	206707.0	191277.0	158758.0	185852.0	179842.0	180371.0	177578.0	195657.0	190647.0	173356.0	164219.0	154154.0	174907.0	200389.0	158068.0	174023.0	223526.0	201277.0	192934.0	155285.0	154768.0
PPAR signaling pathway	17787.0	19227.0	20362.0	20912.0	21886.0	18990.0	22119.0	25110.0	21491.0	22651.0	21659.0	21338.0	21028.0	23664.0	21353.0	22579.0	19473.0	17588.0	18572.0	20954.0	17232.0	18605.0	18824.0	22998.0	22638.0	20853.0	20966.0	20119.0	23995.0	24251.0	23240.0	28295.0	22505.0	21440.0	20085.0	22996.0	24039.0	22053.0	18985.0	15592.0	20085.0	22810.0	17254.0	17854.0	25670.0	24764.0	21748.0	16637.0	20455.0
Pancreatic cancer	0.0	0.0	0.0	0.0	0.0	0.0	0.0	0.0	0.0	0.0	0.0	0.0	0.0	0.0	0.0	0.0	0.0	0.0	0.0	0.0	0.0	0.0	0.0	0.0	0.0	0.0	0.0	0.0	0.0	0.0	0.0	0.0	0.0	0.0	0.0	0.0	0.0	0.0	0.0	0.0	0.0	0.0	0.0	0.0	0.0	0.0	0.0	0.0	0.0
Pancreatic secretion	0.0	0.0	0.0	0.0	0.0	0.0	0.0	0.0	0.0	0.0	0.0	0.0	0.0	0.0	0.0	0.0	0.0	0.0	0.0	0.0	0.0	0.0	0.0	0.0	0.0	0.0	0.0	0.0	0.0	0.0	0.0	0.0	0.0	0.0	0.0	0.0	0.0	0.0	0.0	0.0	0.0	0.0	0.0	0.0	0.0	0.0	0.0	0.0	0.0
Pantothenate and CoA biosynthesis	90981.0	105667.0	108609.0	92829.0	89780.0	88011.0	121106.0	108734.0	94262.0	108360.0	95876.0	90134.0	85216.0	91379.0	111944.0	91747.0	83006.0	82410.0	93653.0	93420.0	88280.0	83724.0	92941.0	105652.0	96977.0	94498.0	93377.0	93407.0	114834.0	83773.0	87583.0	109555.0	95467.0	101498.0	87381.0	103984.0	116547.0	94321.0	96064.0	74470.0	100033.0	113877.0	80564.0	82955.0	88477.0	115284.0	95956.0	79177.0	84373.0
Parkinson's disease	93.0	60.0	30.0	21.0	15.0	53.0	48.0	41.0	9.0	24.0	48.0	45.0	25.0	52.0	42.0	28.0	6.0	3.0	27.0	18.0	9.0	3.0	1.0	0.0	4.0	19.0	4.0	3.0	3.0	18.0	8.0	8.0	27.0	18.0	16.0	0.0	9.0	7.0	6.0	6.0	29.0	9.0	6.0	5.0	9.0	4.0	48.0	3.0	6.0
Pathogenic Escherichia coli infection	5.0	0.0	5.0	0.0	0.0	0.0	0.0	0.0	0.0	0.0	0.0	0.0	0.0	0.0	0.0	0.0	0.0	0.0	0.0	0.0	0.0	0.0	0.0	0.0	0.0	0.0	0.0	0.0	0.0	0.0	0.0	0.0	0.0	0.0	0.0	0.0	0.0	0.0	0.0	0.0	0.0	0.0	0.0	0.0	0.0	0.0	0.0	0.0	0.0
Pathways in cancer	7047.0	7933.0	7481.0	7213.0	7568.0	8402.0	9216.0	8241.0	6892.0	8915.0	8302.0	7143.0	6641.0	8176.0	8242.0	6927.0	6717.0	6685.0	7721.0	7776.0	6572.0	7385.0	7261.0	7831.0	7240.0	7328.0	6668.0	8161.0	8059.0	8077.0	7943.0	9171.0	7726.0	7753.0	8940.0	8363.0	8115.0	6737.0	8254.0	6729.0	8212.0	7324.0	6971.0	7640.0	8498.0	8912.0	8523.0	5794.0	5907.0
Penicillin and cephalosporin biosynthesis	4742.0	4472.0	6154.0	7145.0	5541.0	4771.0	6527.0	7227.0	6301.0	6048.0	5920.0	5660.0	7889.0	6393.0	5549.0	7969.0	4796.0	5855.0	5821.0	5738.0	4589.0	3160.0	4696.0	6666.0	8033.0	4459.0	4530.0	5327.0	5951.0	5099.0	6643.0	6258.0	7010.0	5811.0	5240.0	9595.0	6193.0	8344.0	4491.0	1766.0	3684.0	8107.0	2772.0	2783.0	4972.0	5082.0	10884.0	5393.0	8545.0
Pentose and glucuronate interconversions	91979.0	90518.0	130591.0	97150.0	94972.0	105614.0	105244.0	119033.0	102612.0	105040.0	92130.0	93307.0	99662.0	99583.0	89770.0	105103.0	77852.0	87070.0	87686.0	98058.0	88472.0	65540.0	69029.0	112030.0	114251.0	89485.0	102830.0	92702.0	123980.0	97716.0	99613.0	126755.0	102259.0	107078.0	114467.0	109913.0	113507.0	105847.0	74720.0	43866.0	108998.0	111071.0	58430.0	54937.0	90756.0	124536.0	104063.0	84649.0	98214.0
Pentose phosphate pathway	127459.0	148359.0	171282.0	137081.0	127120.0	138069.0	163952.0	162409.0	131915.0	158538.0	134758.0	130546.0	117863.0	135200.0	150341.0	140430.0	114400.0	114138.0	127738.0	132986.0	124469.0	118757.0	119915.0	153619.0	147507.0	139392.0	133711.0	128390.0	172313.0	132941.0	135134.0	182715.0	141153.0	151569.0	131964.0	142222.0	163960.0	141789.0	136715.0	90672.0	149318.0	167105.0	99329.0	102538.0	128832.0	181729.0	140149.0	109083.0	123966.0
Peptidases	269030.0	316351.0	348659.0	263027.0	287750.0	279748.0	361130.0	343008.0	278850.0	336835.0	297436.0	266134.0	269481.0	298399.0	329812.0	290384.0	269769.0	246947.0	275925.0	281431.0	260295.0	277314.0	291425.0	320148.0	300218.0	289750.0	280690.0	280949.0	349068.0	293307.0	277080.0	350294.0	296644.0	311530.0	275472.0	300733.0	338035.0	290661.0	294223.0	268012.0	314048.0	328448.0	278419.0	296253.0	321440.0	357678.0	287228.0	225423.0	261421.0
Peptidoglycan biosynthesis	111323.0	132588.0	137044.0	110895.0	113901.0	109104.0	148115.0	136532.0	113270.0	137342.0	127317.0	113172.0	99391.0	121246.0	134227.0	109129.0	113365.0	98264.0	113207.0	113468.0	109277.0	125026.0	123275.0	128758.0	118734.0	120084.0	114784.0	113586.0	135715.0	122055.0	108431.0	154766.0	117591.0	124352.0	112795.0	121010.0	138472.0	113216.0	136913.0	121401.0	127810.0	129097.0	123538.0	128415.0	125159.0	145933.0	110546.0	92748.0	108386.0
Peroxisome	29924.0	29926.0	31379.0	27850.0	32982.0	34859.0	35120.0	36730.0	31371.0	33493.0	32792.0	30464.0	33315.0	32787.0	32281.0	33193.0	30191.0	30254.0	30498.0	33552.0	29437.0	26503.0	27772.0	34592.0	34461.0	31125.0	32850.0	31721.0	36546.0	34943.0	34869.0	36127.0	33990.0	33080.0	35888.0	34142.0	35491.0	32104.0	28646.0	24044.0	33115.0	34190.0	24601.0	25782.0	35378.0	35132.0	31337.0	28161.0	29804.0
Pertussis	8823.0	6683.0	7945.0	6367.0	6871.0	10806.0	11549.0	8013.0	6627.0	6162.0	8077.0	5871.0	8759.0	6108.0	5263.0	7047.0	5596.0	7118.0	5431.0	6528.0	5832.0	3048.0	3328.0	6709.0	7838.0	5260.0	6113.0	5564.0	7798.0	6561.0	7819.0	6493.0	7270.0	6864.0	7758.0	6614.0	6130.0	7889.0	2447.0	2128.0	5139.0	7435.0	1153.0	1491.0	4849.0	4813.0	7348.0	6440.0	6912.0
Phagosome	0.0	0.0	0.0	0.0	0.0	0.0	0.0	0.0	0.0	0.0	0.0	0.0	0.0	0.0	0.0	0.0	0.0	0.0	0.0	0.0	0.0	0.0	0.0	0.0	0.0	0.0	0.0	0.0	0.0	0.0	0.0	0.0	0.0	0.0	0.0	0.0	0.0	0.0	0.0	0.0	0.0	0.0	0.0	0.0	0.0	0.0	0.0	0.0	0.0
Phenylalanine metabolism	27468.0	31768.0	32701.0	33736.0	31320.0	30935.0	38334.0	36515.0	30430.0	34593.0	31362.0	29265.0	31111.0	33809.0	30817.0	33356.0	30259.0	27987.0	29294.0	32469.0	25252.0	25079.0	25867.0	32840.0	32536.0	27690.0	29825.0	32260.0	33743.0	37017.0	29296.0	37672.0	32066.0	32408.0	30617.0	34684.0	33090.0	30387.0	30796.0	20191.0	31518.0	34376.0	19827.0	24091.0	41515.0	38380.0	38730.0	24760.0	25802.0
Phenylalanine, tyrosine and tryptophan biosynthesis	120725.0	142671.0	138868.0	128977.0	128359.0	117703.0	154045.0	149581.0	122061.0	153908.0	129268.0	118165.0	115376.0	129725.0	156196.0	124131.0	116849.0	117452.0	126442.0	128049.0	117396.0	111681.0	121861.0	141725.0	131197.0	125567.0	123605.0	130764.0	157838.0	126681.0	109710.0	166845.0	129995.0	138126.0	117628.0	132089.0	151234.0	125391.0	128356.0	97477.0	142692.0	150734.0	95936.0	111001.0	139921.0	167787.0	123036.0	106898.0	106689.0
Phenylpropanoid biosynthesis	32815.0	25173.0	29073.0	22743.0	29878.0	43434.0	36680.0	36396.0	24349.0	35364.0	25106.0	34198.0	26199.0	23142.0	29037.0	22193.0	24017.0	41035.0	39761.0	39226.0	39120.0	21287.0	26073.0	36768.0	42832.0	38272.0	32268.0	37304.0	40962.0	27779.0	32002.0	32672.0	42487.0	32537.0	45028.0	28146.0	44692.0	35177.0	22255.0	15339.0	46675.0	38875.0	14289.0	16195.0	22157.0	45292.0	24132.0	37765.0	17957.0
Phosphatidylinositol signaling system	13686.0	16224.0	14866.0	13949.0	15816.0	16123.0	18734.0	17223.0	13604.0	16195.0	14380.0	13778.0	14824.0	15530.0	16819.0	14286.0	12390.0	13948.0	14388.0	13972.0	13536.0	11446.0	12597.0	15712.0	15406.0	13736.0	14943.0	14631.0	17876.0	17599.0	14016.0	17941.0	15271.0	15290.0	14443.0	16160.0	15793.0	15412.0	14373.0	8590.0	15329.0	14981.0	8773.0	10828.0	18388.0	17029.0	18089.0	12516.0	13975.0
Phosphonate and phosphinate metabolism	8213.0	10343.0	11840.0	10564.0	11513.0	6061.0	13344.0	14219.0	10692.0	12097.0	11283.0	10855.0	11529.0	13240.0	9549.0	12768.0	9791.0	8764.0	9017.0	9927.0	8285.0	9044.0	7268.0	11940.0	13061.0	11481.0	11028.0	10771.0	12752.0	14226.0	14197.0	18181.0	11729.0	10857.0	5550.0	11524.0	11623.0	12470.0	9046.0	4105.0	11492.0	12148.0	4240.0	5921.0	13859.0	16379.0	11592.0	7471.0	11270.0
Phosphotransferase system (PTS)	61853.0	84025.0	116870.0	56526.0	32438.0	42909.0	62848.0	47403.0	44716.0	52361.0	32912.0	39167.0	31250.0	35555.0	68680.0	65994.0	30467.0	31646.0	36118.0	30080.0	34159.0	30367.0	33219.0	42538.0	43816.0	39056.0	30051.0	34289.0	63868.0	27476.0	26294.0	26291.0	35262.0	61294.0	34001.0	34160.0	60203.0	30939.0	23049.0	21184.0	40739.0	84852.0	30670.0	29747.0	52505.0	56688.0	54271.0	36225.0	49279.0
Photosynthesis	58101.0	73222.0	71565.0	49496.0	58244.0	52355.0	65287.0	66092.0	63895.0	76897.0	60193.0	51038.0	47820.0	63722.0	80802.0	60268.0	52193.0	48937.0	55412.0	51964.0	51881.0	54739.0	58188.0	73510.0	56556.0	57570.0	49724.0	55442.0	67126.0	49277.0	55071.0	51017.0	56799.0	65195.0	54874.0	64199.0	81695.0	53090.0	59979.0	53852.0	61889.0	71992.0	66561.0	63351.0	64509.0	65612.0	53475.0	47366.0	55933.0
Photosynthesis - antenna proteins	30.0	0.0	4.0	17.0	0.0	0.0	4.0	5.0	0.0	0.0	17.0	38.0	0.0	816.0	166.0	0.0	0.0	4.0	30.0	17.0	0.0	0.0	0.0	0.0	34.0	17.0	0.0	0.0	4.0	0.0	0.0	0.0	0.0	17.0	0.0	0.0	0.0	17.0	0.0	0.0	0.0	4.0	0.0	0.0	0.0	17.0	0.0	4.0	0.0
Photosynthesis proteins	58975.0	75082.0	72056.0	50183.0	59098.0	52916.0	65796.0	67101.0	64652.0	78006.0	60795.0	51661.0	48341.0	65780.0	82425.0	61308.0	52847.0	49546.0	55909.0	52684.0	52162.0	54928.0	58440.0	74064.0	56998.0	58011.0	50299.0	56207.0	67434.0	50546.0	55299.0	51366.0	57282.0	66228.0	55198.0	64307.0	82018.0	53508.0	60227.0	54202.0	63537.0	72382.0	66827.0	63939.0	66926.0	66957.0	54070.0	47767.0	56618.0
Phototransduction	0.0	0.0	0.0	0.0	0.0	0.0	0.0	0.0	0.0	0.0	0.0	0.0	0.0	0.0	0.0	0.0	0.0	0.0	0.0	0.0	0.0	0.0	0.0	0.0	0.0	0.0	0.0	0.0	0.0	0.0	0.0	0.0	0.0	0.0	0.0	0.0	0.0	0.0	0.0	0.0	0.0	0.0	0.0	0.0	0.0	0.0	0.0	0.0	0.0
Phototransduction - fly	0.0	0.0	0.0	0.0	0.0	0.0	0.0	0.0	0.0	0.0	0.0	0.0	0.0	0.0	0.0	0.0	0.0	0.0	0.0	0.0	0.0	0.0	0.0	0.0	0.0	0.0	0.0	0.0	0.0	0.0	0.0	0.0	0.0	0.0	0.0	0.0	0.0	0.0	0.0	0.0	0.0	0.0	0.0	0.0	0.0	0.0	0.0	0.0	0.0
Plant-pathogen interaction	21064.0	26629.0	27234.0	23327.0	22488.0	20342.0	28340.0	28907.0	22663.0	31943.0	22351.0	21778.0	16149.0	22918.0	33484.0	20397.0	18380.0	17550.0	21591.0	21354.0	20736.0	21488.0	23938.0	27364.0	21263.0	25452.0	20388.0	23205.0	29085.0	20006.0	19014.0	28061.0	24826.0	26050.0	19598.0	20662.0	31253.0	22815.0	23358.0	18144.0	28899.0	26272.0	19580.0	21047.0	26368.0	31838.0	18789.0	17371.0	17848.0
Polycyclic aromatic hydrocarbon degradation	15276.0	17448.0	18763.0	13793.0	17187.0	15740.0	19590.0	19804.0	16879.0	20001.0	17203.0	15022.0	14497.0	17175.0	18336.0	14940.0	14486.0	14379.0	16550.0	15348.0	15697.0	15664.0	16259.0	19909.0	17242.0	17983.0	15711.0	15447.0	20140.0	16615.0	15637.0	20209.0	17106.0	17642.0	16714.0	18772.0	21701.0	16601.0	17548.0	13450.0	17114.0	18652.0	15861.0	15742.0	18087.0	19818.0	16668.0	13802.0	15201.0
Polyketide sugar unit biosynthesis	29479.0	29336.0	37724.0	35725.0	33697.0	42744.0	43488.0	42797.0	34343.0	40314.0	35351.0	34860.0	34970.0	35472.0	36241.0	36654.0	30857.0	29333.0	31547.0	37451.0	28615.0	30543.0	36031.0	40520.0	42600.0	32889.0	33192.0	34794.0	43153.0	33528.0	37853.0	44923.0	40136.0	37910.0	46720.0	40652.0	42833.0	40804.0	31966.0	31101.0	35599.0	43497.0	33586.0	34264.0	32990.0	42410.0	37514.0	27030.0	34844.0
Pores ion channels	62113.0	73504.0	66333.0	73706.0	75763.0	91814.0	85614.0	81715.0	69579.0	77152.0	77276.0	69549.0	84238.0	75611.0	75356.0	77818.0	71282.0	69530.0	66725.0	79927.0	59955.0	67633.0	67733.0	79728.0	88687.0	70858.0	76255.0	73857.0	84833.0	85250.0	89015.0	80851.0	82960.0	74810.0	90709.0	83057.0	74248.0	82201.0	76830.0	60160.0	65563.0	82573.0	55902.0	63454.0	74997.0	74408.0	90639.0	58194.0	72545.0
Porphyrin and chlorophyll metabolism	131361.0	174434.0	195966.0	144460.0	131531.0	101856.0	185156.0	172585.0	152479.0	186102.0	152333.0	131363.0	119975.0	150153.0	180289.0	138176.0	124027.0	110045.0	126111.0	134128.0	131363.0	138588.0	119091.0	179679.0	138094.0	145697.0	138756.0	137040.0	178294.0	145560.0	148302.0	140882.0	143062.0	149890.0	109384.0	140878.0	182116.0	139190.0	192094.0	84257.0	164043.0	156528.0	107256.0	103477.0	159955.0	170035.0	124594.0	109212.0	126952.0
Prenyltransferases	46655.0	49030.0	49716.0	48302.0	49200.0	47497.0	58507.0	53810.0	47811.0	52955.0	51781.0	48299.0	46718.0	49375.0	51951.0	46365.0	47939.0	46383.0	51579.0	50660.0	47754.0	50143.0	53163.0	53268.0	51279.0	50491.0	50674.0	52110.0	57304.0	51067.0	47625.0	59090.0	51352.0	50095.0	47351.0	56508.0	55738.0	49759.0	55185.0	51967.0	49350.0	54169.0	51499.0	53925.0	48770.0	56255.0	55191.0	44911.0	42897.0
Primary bile acid biosynthesis	5540.0	5651.0	8639.0	6577.0	7099.0	10191.0	9493.0	8564.0	6051.0	8812.0	6117.0	6693.0	6502.0	6531.0	7294.0	7255.0	5013.0	6634.0	5843.0	7682.0	5947.0	4217.0	5140.0	8146.0	9363.0	6767.0	6590.0	6441.0	9374.0	6611.0	9277.0	9430.0	8598.0	7736.0	10342.0	7433.0	8708.0	9142.0	4803.0	1943.0	7263.0	9297.0	2185.0	2829.0	6925.0	8773.0	8499.0	5156.0	6160.0
Primary immunodeficiency	7788.0	7683.0	8993.0	6631.0	8621.0	7018.0	7562.0	8045.0	7096.0	8788.0	6409.0	6337.0	6914.0	6938.0	9149.0	7446.0	6212.0	7492.0	6784.0	6648.0	7283.0	4975.0	6660.0	8389.0	6662.0	6574.0	7626.0	7404.0	10895.0	7052.0	6788.0	6428.0	7427.0	8376.0	5271.0	5805.0	8517.0	6706.0	4497.0	6073.0	8270.0	7618.0	5684.0	7109.0	9840.0	9171.0	4949.0	7108.0	5192.0
Prion diseases	1020.0	1555.0	1977.0	739.0	792.0	571.0	535.0	1156.0	657.0	840.0	574.0	654.0	628.0	1014.0	1402.0	1449.0	664.0	594.0	427.0	403.0	303.0	243.0	290.0	392.0	394.0	408.0	417.0	921.0	409.0	1232.0	278.0	341.0	449.0	779.0	506.0	295.0	388.0	289.0	260.0	413.0	1625.0	582.0	282.0	667.0	2550.0	1340.0	788.0	412.0	825.0
Progesterone-mediated oocyte maturation	6229.0	6055.0	7120.0	6413.0	6452.0	7874.0	8023.0	7602.0	6384.0	7480.0	6472.0	6484.0	5467.0	6571.0	6760.0	5598.0	5362.0	5578.0	6351.0	7053.0	5976.0	6032.0	6675.0	6973.0	6712.0	6836.0	6193.0	6578.0	7968.0	6018.0	6003.0	8776.0	7117.0	6844.0	8603.0	7014.0	7699.0	6361.0	5266.0	6247.0	7260.0	6517.0	6714.0	6835.0	6425.0	7865.0	5939.0	5503.0	5102.0
Propanoate metabolism	66248.0	79755.0	81866.0	70298.0	63412.0	75189.0	90091.0	74599.0	60721.0	76277.0	71676.0	62515.0	56584.0	67425.0	70254.0	66866.0	58906.0	57215.0	64510.0	65748.0	60617.0	63636.0	61197.0	67464.0	68071.0	65955.0	63841.0	62989.0	77484.0	70566.0	61676.0	83279.0	66583.0	70521.0	68433.0	66877.0	72854.0	61349.0	75374.0	49517.0	71166.0	81626.0	46558.0	53370.0	74992.0	85361.0	76289.0	52848.0	56873.0
Prostate cancer	6543.0	6239.0	7281.0	7009.0	6847.0	10360.0	8770.0	7988.0	6702.0	7894.0	6826.0	7284.0	6140.0	6850.0	6962.0	5845.0	5759.0	6174.0	6997.0	8178.0	6255.0	6760.0	7204.0	7414.0	7799.0	7446.0	7134.0	7350.0	8647.0	6482.0	6460.0	9224.0	8026.0	7608.0	11521.0	7546.0	8271.0	6969.0	6060.0	6349.0	7902.0	7203.0	6869.0	6927.0	6469.0	8438.0	6681.0	5767.0	5353.0
Proteasome	6235.0	6155.0	7128.0	6425.0	6470.0	7891.0	8265.0	7652.0	6416.0	7500.0	6530.0	6512.0	5471.0	6581.0	6770.0	5607.0	5366.0	5584.0	6357.0	7107.0	5984.0	6082.0	6701.0	6975.0	6736.0	6917.0	6239.0	6626.0	7982.0	6578.0	6005.0	9099.0	7127.0	6846.0	8609.0	7250.0	7713.0	6393.0	5276.0	6263.0	7347.0	6519.0	6726.0	6859.0	6499.0	7867.0	5941.0	5509.0	5132.0
Protein digestion and absorption	5218.0	3033.0	4758.0	6200.0	7291.0	6597.0	6609.0	7214.0	6442.0	5931.0	6351.0	5699.0	8214.0	6461.0	4571.0	7377.0	7010.0	6761.0	5000.0	7115.0	6028.0	6423.0	6733.0	7048.0	8293.0	5826.0	6824.0	6190.0	8128.0	7042.0	9310.0	7347.0	7756.0	5379.0	7171.0	7300.0	6289.0	8271.0	3558.0	8566.0	5081.0	7269.0	7627.0	7818.0	4853.0	5270.0	5478.0	6500.0	6784.0
Protein export	90543.0	102889.0	107326.0	94346.0	94866.0	91891.0	118434.0	108471.0	91232.0	108475.0	99158.0	89435.0	85134.0	98309.0	106859.0	92322.0	86121.0	85716.0	92233.0	90116.0	89539.0	91466.0	91474.0	102264.0	96426.0	95329.0	89830.0	93014.0	109631.0	97483.0	87644.0	116992.0	95193.0	99207.0	86575.0	95677.0	107675.0	93495.0	102365.0	79397.0	99393.0	105124.0	82288.0	88325.0	102354.0	114496.0	89620.0	82440.0	87216.0
Protein folding and associated processing	90688.0	107431.0	103355.0	101352.0	92988.0	92873.0	118564.0	113830.0	92376.0	109245.0	101715.0	94997.0	89553.0	102260.0	106879.0	99768.0	93809.0	84715.0	96415.0	98328.0	86211.0	94704.0	92345.0	104081.0	96938.0	93278.0	91988.0	100070.0	105503.0	110775.0	105091.0	114266.0	97151.0	101189.0	89472.0	109912.0	102033.0	93481.0	116765.0	85359.0	113257.0	100618.0	83643.0	92194.0	115003.0	118737.0	119188.0	79840.0	88371.0
Protein kinases	40737.0	51646.0	51973.0	38151.0	42546.0	37365.0	51656.0	56489.0	40002.0	53921.0	41804.0	39245.0	34924.0	44359.0	50586.0	44340.0	34426.0	32802.0	40941.0	38702.0	38362.0	36216.0	38046.0	47562.0	38823.0	42212.0	39954.0	38748.0	50737.0	44130.0	35191.0	50577.0	43182.0	47357.0	31526.0	43624.0	49925.0	43384.0	43673.0	26098.0	56494.0	47677.0	27580.0	32578.0	55583.0	60183.0	47018.0	30729.0	35820.0
Protein processing in endoplasmic reticulum	10598.0	9342.0	11906.0	15279.0	12571.0	14800.0	15509.0	14842.0	12323.0	14016.0	13401.0	13420.0	12383.0	13399.0	11330.0	12324.0	11148.0	11167.0	11480.0	13890.0	11198.0	12600.0	13106.0	13756.0	14853.0	13119.0	12278.0	13827.0	15127.0	13668.0	14365.0	18388.0	14984.0	12094.0	15787.0	14897.0	13628.0	15185.0	12905.0	11487.0	12580.0	13728.0	11161.0	11739.0	11104.0	13802.0	14507.0	11345.0	11967.0
Proximal tubule bicarbonate reclamation	2642.0	3350.0	5003.0	4754.0	4206.0	4492.0	6087.0	5648.0	4055.0	4881.0	5852.0	4507.0	5733.0	5246.0	3525.0	5023.0	4162.0	3278.0	4523.0	4648.0	2999.0	3710.0	3451.0	5032.0	6030.0	4110.0	4862.0	4096.0	4946.0	5746.0	5559.0	7495.0	5473.0	4350.0	4224.0	7406.0	4183.0	6235.0	6233.0	1071.0	2494.0	5616.0	1034.0	1715.0	3888.0	5136.0	9490.0	1942.0	4968.0
Purine metabolism	316495.0	360189.0	386419.0	319245.0	322718.0	329194.0	410043.0	381152.0	313238.0	379092.0	346923.0	309605.0	296516.0	335597.0	372754.0	322758.0	314136.0	296879.0	321955.0	320315.0	313348.0	328997.0	334586.0	359936.0	337358.0	332037.0	317505.0	329209.0	379996.0	349370.0	307470.0	408991.0	332390.0	347492.0	309157.0	343036.0	371545.0	325743.0	375231.0	309707.0	363766.0	366717.0	310510.0	331018.0	359672.0	402540.0	335078.0	279216.0	301684.0
Pyrimidine metabolism	261569.0	297118.0	329867.0	264673.0	264177.0	271216.0	335624.0	318051.0	262056.0	313431.0	288964.0	261147.0	240947.0	276977.0	306603.0	266206.0	261867.0	240866.0	263382.0	264476.0	262329.0	277822.0	285244.0	296566.0	278915.0	279863.0	263586.0	263358.0	316140.0	279665.0	257778.0	343281.0	275296.0	285982.0	253699.0	274621.0	316353.0	272949.0	305560.0	270512.0	297762.0	308108.0	276128.0	285888.0	287647.0	334200.0	254033.0	231473.0	254374.0
Pyruvate metabolism	144545.0	168882.0	183865.0	148547.0	151842.0	164799.0	201191.0	185260.0	149007.0	174083.0	158802.0	145753.0	144631.0	157533.0	170975.0	156071.0	134583.0	133002.0	148236.0	157498.0	139020.0	131564.0	137946.0	169562.0	169798.0	155807.0	159929.0	146915.0	194459.0	155602.0	152932.0	210888.0	160029.0	167551.0	155334.0	170304.0	180922.0	159281.0	148891.0	100568.0	161516.0	186507.0	102807.0	112511.0	155268.0	201464.0	169231.0	119130.0	143873.0
RIG-I-like receptor signaling pathway	143.0	447.0	188.0	34.0	114.0	40.0	30.0	135.0	90.0	106.0	70.0	148.0	17.0	76.0	159.0	366.0	57.0	132.0	66.0	36.0	36.0	77.0	86.0	95.0	185.0	58.0	166.0	36.0	150.0	69.0	19.0	56.0	91.0	105.0	74.0	85.0	374.0	33.0	49.0	34.0	76.0	937.0	76.0	120.0	140.0	149.0	41.0	39.0	489.0
RNA degradation	72700.0	80580.0	86271.0	72010.0	77417.0	75830.0	90833.0	85175.0	74479.0	87538.0	80348.0	71093.0	71550.0	78453.0	84820.0	75418.0	68999.0	69179.0	75722.0	74428.0	72204.0	71110.0	72799.0	84422.0	79187.0	75512.0	74404.0	74903.0	88754.0	78433.0	74982.0	88061.0	78834.0	78457.0	74076.0	83809.0	87104.0	77142.0	82261.0	63366.0	77733.0	84312.0	65660.0	69373.0	78270.0	87083.0	81365.0	66135.0	69916.0
RNA polymerase	21178.0	25890.0	27008.0	22468.0	21618.0	23162.0	29384.0	25672.0	21230.0	26174.0	24512.0	21570.0	18928.0	23382.0	25787.0	21442.0	22050.0	19476.0	22470.0	21591.0	21171.0	24448.0	24382.0	24132.0	22053.0	24573.0	21896.0	21889.0	25279.0	24404.0	19616.0	29402.0	21780.0	23829.0	19715.0	23078.0	25588.0	21334.0	29241.0	21533.0	24273.0	25617.0	21292.0	22963.0	26292.0	28443.0	22933.0	18267.0	20255.0
RNA transport	19296.0	23537.0	22021.0	18856.0	18839.0	17210.0	24305.0	22463.0	17818.0	23482.0	17968.0	17421.0	13399.0	18011.0	24519.0	17134.0	14262.0	15946.0	18561.0	17634.0	18375.0	16508.0	17706.0	20658.0	18176.0	18858.0	18235.0	16960.0	24652.0	16575.0	13614.0	23106.0	18725.0	20909.0	15228.0	17324.0	23244.0	17958.0	18840.0	12517.0	22849.0	22232.0	12287.0	14831.0	21600.0	25837.0	15895.0	16377.0	15179.0
Regulation of actin cytoskeleton	0.0	0.0	0.0	0.0	0.0	0.0	0.0	0.0	0.0	0.0	0.0	0.0	0.0	0.0	0.0	0.0	0.0	0.0	0.0	0.0	0.0	0.0	0.0	0.0	0.0	0.0	0.0	0.0	0.0	0.0	0.0	0.0	0.0	0.0	0.0	0.0	0.0	0.0	0.0	0.0	0.0	0.0	0.0	0.0	0.0	0.0	0.0	0.0	0.0
Renal cell carcinoma	815.0	1878.0	361.0	800.0	1116.0	528.0	1193.0	639.0	508.0	1435.0	1830.0	656.0	1173.0	1592.0	1482.0	1328.0	1355.0	1107.0	1370.0	723.0	596.0	1353.0	585.0	858.0	527.0	488.0	474.0	1583.0	91.0	2059.0	1940.0	394.0	609.0	909.0	337.0	1349.0	416.0	375.0	2988.0	482.0	951.0	807.0	257.0	804.0	2073.0	1046.0	2584.0	291.0	805.0
Renin-angiotensin system	0.0	0.0	0.0	0.0	0.0	1.0	0.0	0.0	0.0	0.0	0.0	0.0	0.0	1.0	0.0	0.0	0.0	0.0	0.0	7.0	7.0	5.0	3.0	0.0	0.0	7.0	0.0	0.0	0.0	2.0	1.0	0.0	2.0	0.0	0.0	0.0	0.0	4.0	8.0	2.0	0.0	0.0	0.0	0.0	0.0	0.0	0.0	0.0	0.0
Replication, recombination and repair proteins	104100.0	121000.0	139205.0	108031.0	95878.0	97916.0	131151.0	115175.0	99916.0	116896.0	113682.0	105544.0	84376.0	103608.0	112179.0	93091.0	90581.0	83729.0	107588.0	98710.0	99651.0	110055.0	106524.0	109423.0	95349.0	111756.0	101495.0	108255.0	112313.0	110541.0	89761.0	122483.0	102288.0	107501.0	90482.0	116793.0	116969.0	96235.0	136068.0	85249.0	113091.0	105947.0	86159.0	93528.0	117791.0	120194.0	124914.0	85949.0	88515.0
Restriction enzyme	30740.0	31940.0	34518.0	36595.0	34963.0	36608.0	41187.0	39243.0	36257.0	39483.0	36617.0	34711.0	34613.0	35110.0	39029.0	33747.0	28376.0	31436.0	30890.0	33865.0	31912.0	31335.0	36456.0	40667.0	41707.0	35190.0	35045.0	33702.0	43493.0	31346.0	33935.0	44503.0	38997.0	36524.0	35522.0	36896.0	44547.0	41855.0	34671.0	26539.0	30014.0	42533.0	30317.0	30148.0	27023.0	37101.0	31982.0	31644.0	36287.0
Retinol metabolism	4246.0	5103.0	5310.0	6082.0	5230.0	2552.0	6936.0	7499.0	4279.0	6221.0	5351.0	3904.0	5103.0	6929.0	4972.0	6187.0	4737.0	4612.0	4106.0	3767.0	3808.0	4136.0	4740.0	4849.0	7016.0	3174.0	3075.0	4974.0	4420.0	5954.0	3913.0	9774.0	5749.0	4787.0	1219.0	5204.0	3909.0	7190.0	3723.0	4539.0	4767.0	6196.0	4345.0	5033.0	7064.0	6517.0	7439.0	4123.0	6566.0
Rheumatoid arthritis	0.0	0.0	0.0	0.0	0.0	0.0	0.0	0.0	0.0	0.0	0.0	0.0	0.0	0.0	0.0	0.0	0.0	0.0	0.0	0.0	0.0	0.0	0.0	0.0	0.0	0.0	0.0	0.0	0.0	0.0	0.0	0.0	0.0	0.0	0.0	0.0	0.0	0.0	0.0	0.0	0.0	0.0	0.0	0.0	0.0	0.0	0.0	0.0	0.0
Riboflavin metabolism	36007.0	44314.0	39654.0	36493.0	38050.0	35379.0	46799.0	41662.0	38433.0	44607.0	39609.0	34480.0	35311.0	39747.0	48086.0	38382.0	37706.0	33793.0	36833.0	35371.0	33572.0	38518.0	40778.0	43198.0	38093.0	36336.0	33578.0	38613.0	39272.0	38621.0	35798.0	37866.0	38444.0	40741.0	34422.0	41416.0	44521.0	36039.0	43805.0	39699.0	35998.0	41210.0	42418.0	43991.0	44430.0	40536.0	42905.0	31625.0	35181.0
Ribosome	323083.0	377119.0	393227.0	332553.0	334546.0	348949.0	427030.0	389564.0	331141.0	395198.0	371658.0	328583.0	301752.0	354668.0	386390.0	323835.0	336090.0	300304.0	337694.0	333423.0	326608.0	365723.0	370589.0	374605.0	344631.0	363406.0	333527.0	333902.0	390790.0	360194.0	319849.0	440108.0	342574.0	359911.0	317525.0	353964.0	396401.0	334943.0	412270.0	346822.0	359884.0	379298.0	354559.0	369304.0	367624.0	416982.0	322642.0	285733.0	311701.0
Ribosome Biogenesis	194736.0	248250.0	238842.0	187250.0	197630.0	204224.0	254712.0	233014.0	193004.0	244148.0	216843.0	190124.0	168816.0	208181.0	256343.0	188377.0	188653.0	173165.0	199450.0	190455.0	189525.0	205847.0	208298.0	225103.0	200364.0	208244.0	190163.0	195181.0	230957.0	205842.0	180255.0	250708.0	201217.0	221618.0	188863.0	203917.0	242818.0	192524.0	241113.0	182674.0	218782.0	224603.0	195381.0	204771.0	227276.0	252714.0	197840.0	159320.0	185831.0
Ribosome biogenesis in eukaryotes	6724.0	8738.0	7885.0	6764.0	7160.0	6921.0	8797.0	8019.0	6777.0	8340.0	7517.0	6472.0	6172.0	7619.0	8800.0	6906.0	6671.0	6176.0	6695.0	6503.0	6357.0	6988.0	7039.0	7530.0	6820.0	7084.0	6317.0	6889.0	7753.0	8148.0	6225.0	8762.0	6924.0	7468.0	6131.0	6960.0	7979.0	6490.0	7559.0	6618.0	7319.0	7597.0	6870.0	7502.0	9081.0	8506.0	6708.0	5587.0	6524.0
Salivary secretion	0.0	0.0	0.0	0.0	0.0	0.0	0.0	0.0	0.0	0.0	0.0	0.0	0.0	0.0	0.0	0.0	0.0	0.0	0.0	0.0	0.0	0.0	0.0	0.0	0.0	0.0	0.0	0.0	0.0	0.0	0.0	0.0	0.0	0.0	0.0	0.0	0.0	0.0	0.0	0.0	0.0	0.0	0.0	0.0	0.0	0.0	0.0	0.0	0.0
Secondary bile acid biosynthesis	5507.0	5609.0	8116.0	6414.0	7083.0	10188.0	9488.0	8501.0	5992.0	8752.0	6097.0	6649.0	6421.0	6479.0	7257.0	6957.0	4806.0	6585.0	5823.0	7653.0	5927.0	4162.0	5115.0	8128.0	9291.0	6749.0	6530.0	6400.0	9355.0	6587.0	9222.0	9410.0	8556.0	7692.0	10333.0	7384.0	8675.0	9103.0	4793.0	1916.0	7212.0	9128.0	2156.0	2807.0	6364.0	8624.0	7826.0	5119.0	6137.0
Secretion system	168017.0	206121.0	190205.0	173003.0	155973.0	161749.0	208321.0	194754.0	150781.0	202200.0	170892.0	152565.0	127695.0	161132.0	209705.0	144899.0	137813.0	126917.0	163665.0	148720.0	144668.0	147899.0	158955.0	171272.0	135285.0	156054.0	146898.0	155996.0	176495.0	160342.0	121223.0	183906.0	158622.0	182259.0	126421.0	159021.0	186978.0	146006.0	187909.0	122540.0	194248.0	164292.0	121014.0	139977.0	198673.0	208990.0	192771.0	125163.0	126801.0
Selenocompound metabolism	52462.0	63409.0	65990.0	51556.0	53183.0	54625.0	66276.0	64201.0	53885.0	64530.0	54884.0	51419.0	50982.0	55423.0	64820.0	55674.0	50229.0	48972.0	53672.0	54892.0	49997.0	50450.0	53930.0	61383.0	57757.0	55068.0	53525.0	55981.0	65545.0	55306.0	50146.0	63633.0	56037.0	60013.0	52600.0	59842.0	64316.0	55879.0	58278.0	44846.0	60967.0	65693.0	46912.0	49940.0	61459.0	69447.0	62113.0	44236.0	50515.0
Sesquiterpenoid biosynthesis	0.0	0.0	0.0	0.0	0.0	0.0	0.0	0.0	0.0	0.0	0.0	0.0	0.0	0.0	0.0	0.0	0.0	0.0	0.0	0.0	0.0	0.0	0.0	0.0	0.0	0.0	0.0	0.0	0.0	0.0	0.0	0.0	0.0	0.0	0.0	0.0	0.0	0.0	0.0	0.0	0.0	0.0	0.0	0.0	0.0	0.0	0.0	0.0	0.0
Shigellosis	2.0	2.0	2.0	0.0	0.0	0.0	0.0	0.0	0.0	0.0	0.0	0.0	0.0	0.0	0.0	0.0	0.0	2.0	0.0	0.0	0.0	0.0	0.0	0.0	0.0	0.0	0.0	0.0	0.0	0.0	0.0	0.0	0.0	0.0	0.0	0.0	0.0	0.0	0.0	0.0	0.0	0.0	0.0	0.0	0.0	0.0	0.0	0.0	0.0
Signal transduction mechanisms	65689.0	80858.0	85424.0	52030.0	58270.0	58360.0	85889.0	73337.0	60907.0	74591.0	65680.0	57955.0	47852.0	61562.0	77000.0	56436.0	48217.0	49156.0	65340.0	57378.0	58812.0	57489.0	56602.0	68519.0	58812.0	63225.0	57837.0	58572.0	75843.0	55727.0	56497.0	75414.0	59293.0	68868.0	55420.0	70334.0	78071.0	55637.0	69332.0	44268.0	70128.0	70310.0	53240.0	51954.0	63410.0	76549.0	70354.0	47233.0	56016.0
Small cell lung cancer	3.0	0.0	0.0	0.0	0.0	0.0	0.0	0.0	0.0	0.0	0.0	3.0	1.0	13.0	0.0	1.0	0.0	0.0	0.0	0.0	0.0	0.0	1.0	0.0	1.0	4.0	1.0	0.0	0.0	0.0	0.0	1.0	0.0	0.0	0.0	0.0	0.0	1.0	0.0	0.0	1.0	0.0	0.0	1.0	0.0	1.0	0.0	0.0	0.0
Sphingolipid metabolism	49524.0	40687.0	58482.0	51982.0	55031.0	77226.0	68634.0	68110.0	51888.0	61327.0	49420.0	53483.0	58004.0	50840.0	52105.0	54303.0	43326.0	59250.0	55614.0	64059.0	51988.0	38070.0	45100.0	64572.0	77368.0	57309.0	52539.0	56881.0	73439.0	51726.0	63282.0	63370.0	70209.0	56011.0	85138.0	64291.0	68995.0	67681.0	37715.0	30309.0	67553.0	67812.0	33385.0	33610.0	45078.0	65479.0	65642.0	54480.0	52044.0
Spliceosome	0.0	0.0	0.0	0.0	0.0	0.0	0.0	0.0	0.0	0.0	0.0	0.0	0.0	0.0	0.0	0.0	0.0	0.0	0.0	0.0	0.0	0.0	0.0	0.0	0.0	0.0	0.0	0.0	0.0	0.0	0.0	0.0	0.0	0.0	0.0	0.0	0.0	0.0	0.0	0.0	0.0	0.0	0.0	0.0	0.0	0.0	0.0	0.0	0.0
Sporulation	82839.0	115024.0	143677.0	63284.0	75362.0	58100.0	122062.0	111429.0	78013.0	122062.0	80195.0	72004.0	41017.0	81804.0	119711.0	73297.0	59353.0	47519.0	75490.0	69837.0	82252.0	82761.0	84981.0	99515.0	74845.0	95410.0	82578.0	61014.0	122178.0	57184.0	50695.0	133751.0	80952.0	104440.0	54894.0	64982.0	125347.0	76555.0	91403.0	54317.0	104627.0	107303.0	65276.0	66457.0	73052.0	143617.0	38000.0	45381.0	57042.0
Staphylococcus aureus infection	354.0	176.0	295.0	36.0	92.0	62.0	55.0	122.0	19.0	65.0	78.0	78.0	53.0	32.0	146.0	24.0	68.0	82.0	108.0	106.0	85.0	45.0	57.0	60.0	93.0	53.0	308.0	71.0	54.0	297.0	27.0	75.0	52.0	62.0	182.0	69.0	196.0	33.0	65.0	73.0	61.0	74.0	29.0	32.0	121.0	71.0	44.0	20.0	1503.0
Starch and sucrose metabolism	163546.0	165637.0	196543.0	153270.0	163931.0	197293.0	211400.0	204044.0	159794.0	194737.0	155781.0	166187.0	149885.0	155689.0	183710.0	148998.0	138899.0	163267.0	172043.0	178380.0	168554.0	134379.0	153951.0	199886.0	204416.0	177971.0	169566.0	172427.0	223556.0	152624.0	173056.0	221669.0	192944.0	187687.0	208431.0	173691.0	225263.0	178067.0	141026.0	118345.0	203284.0	201436.0	131469.0	130736.0	142485.0	229777.0	156453.0	155346.0	143079.0
Steroid biosynthesis	7.0	18.0	0.0	11.0	24.0	126.0	70.0	72.0	3.0	3.0	242.0	131.0	0.0	101.0	20.0	1.0	5.0	4.0	1458.0	6.0	7.0	78.0	397.0	0.0	5.0	72.0	6.0	415.0	1.0	0.0	0.0	3.0	3.0	94.0	0.0	2785.0	1.0	152.0	1702.0	1.0	3.0	3.0	7.0	3.0	2.0	2.0	5046.0	3.0	1.0
Steroid hormone biosynthesis	4771.0	2249.0	2572.0	4887.0	5432.0	13221.0	5534.0	5448.0	4750.0	4407.0	4379.0	6369.0	6960.0	4220.0	2509.0	4463.0	4097.0	7777.0	8201.0	9047.0	5440.0	4348.0	5451.0	6097.0	8996.0	6697.0	6952.0	7124.0	7501.0	6197.0	8046.0	6072.0	7640.0	5357.0	15206.0	11143.0	6628.0	6242.0	6167.0	3827.0	7070.0	6261.0	4196.0	4216.0	2460.0	5951.0	14343.0	6481.0	3650.0
Stilbenoid, diarylheptanoid and gingerol biosynthesis	24.0	9.0	481.0	31.0	20.0	13.0	33.0	64.0	10.0	3.0	102.0	97.0	21.0	108.0	41.0	2.0	122.0	9.0	93.0	122.0	74.0	135.0	113.0	11.0	43.0	147.0	14.0	7.0	4.0	92.0	27.0	128.0	114.0	12.0	33.0	35.0	55.0	199.0	54.0	10.0	17.0	5.0	19.0	19.0	560.0	14.0	561.0	19.0	5.0
Streptomycin biosynthesis	46752.0	47125.0	55573.0	53891.0	52257.0	65855.0	63304.0	65065.0	52218.0	59481.0	52740.0	53952.0	53089.0	53269.0	53273.0	53545.0	47370.0	46865.0	50864.0	57708.0	46853.0	46103.0	53106.0	61239.0	64287.0	51564.0	54886.0	53769.0	67791.0	53056.0	57893.0	72550.0	60345.0	58087.0	71235.0	63007.0	65443.0	60488.0	49235.0	45677.0	58325.0	65926.0	47886.0	49168.0	47565.0	67127.0	59890.0	43655.0	50668.0
Styrene degradation	1963.0	4002.0	3020.0	2196.0	1555.0	2016.0	3430.0	2364.0	1717.0	1871.0	1572.0	1765.0	3635.0	2084.0	1736.0	3800.0	3527.0	2193.0	3153.0	2839.0	1528.0	854.0	1993.0	1720.0	2038.0	1222.0	2102.0	4083.0	2747.0	2434.0	914.0	1197.0	1809.0	2781.0	1595.0	3584.0	1456.0	1453.0	1916.0	1377.0	3240.0	3632.0	1023.0	2081.0	4808.0	4386.0	7164.0	1076.0	807.0
Sulfur metabolism	43212.0	50448.0	45402.0	40770.0	49383.0	47302.0	52469.0	53022.0	45908.0	55227.0	43618.0	43162.0	44750.0	46130.0	57189.0	46600.0	39137.0	43572.0	48749.0	47857.0	41618.0	36419.0	42914.0	54115.0	50271.0	46355.0	46678.0	50702.0	59585.0	44398.0	42626.0	50788.0	51069.0	51055.0	48057.0	55163.0	58227.0	48546.0	40241.0	31178.0	50289.0	57845.0	33540.0	37738.0	50382.0	57371.0	59107.0	37634.0	40176.0
Sulfur relay system	38752.0	55162.0	51784.0	32484.0	36316.0	37653.0	53846.0	43844.0	37275.0	45086.0	35064.0	32329.0	31542.0	38761.0	56717.0	36914.0	26829.0	30493.0	36207.0	31856.0	30402.0	23583.0	29879.0	41065.0	37160.0	31146.0	31568.0	35247.0	43223.0	33003.0	25922.0	39994.0	35517.0	44018.0	33050.0	42316.0	45967.0	33018.0	31914.0	18162.0	35822.0	42663.0	25409.0	27556.0	47689.0	44551.0	49134.0	26596.0	37262.0
Synthesis and degradation of ketone bodies	3445.0	4885.0	4662.0	2213.0	2853.0	2318.0	5148.0	4409.0	3576.0	5404.0	3295.0	2680.0	3004.0	3062.0	6530.0	3357.0	3550.0	2476.0	4374.0	3264.0	3556.0	3277.0	3622.0	4662.0	2459.0	3984.0	3182.0	4369.0	4780.0	2490.0	2465.0	2809.0	3539.0	4457.0	2793.0	3613.0	5833.0	2641.0	4815.0	2136.0	4972.0	4987.0	3240.0	3317.0	4258.0	5926.0	4879.0	1750.0	2618.0
Systemic lupus erythematosus	2.0	8.0	0.0	3.0	8.0	42.0	23.0	24.0	1.0	1.0	80.0	42.0	0.0	2.0	3.0	0.0	2.0	1.0	485.0	1.0	3.0	26.0	132.0	0.0	0.0	24.0	2.0	138.0	0.0	0.0	0.0	1.0	1.0	30.0	0.0	928.0	0.0	50.0	567.0	0.0	1.0	0.0	2.0	2.0	0.0	0.0	1683.0	0.0	0.0
TGF-beta signaling pathway	0.0	0.0	0.0	0.0	0.0	0.0	0.0	0.0	0.0	0.0	0.0	0.0	0.0	0.0	0.0	0.0	0.0	0.0	0.0	0.0	0.0	0.0	0.0	0.0	0.0	0.0	0.0	0.0	0.0	0.0	0.0	0.0	0.0	0.0	0.0	0.0	0.0	0.0	0.0	0.0	0.0	0.0	0.0	0.0	0.0	0.0	0.0	0.0	0.0
Taurine and hypotaurine metabolism	15163.0	16461.0	19311.0	16032.0	16880.0	20701.0	21031.0	20986.0	17679.0	18299.0	17199.0	17439.0	19516.0	16824.0	17830.0	18291.0	16733.0	14881.0	17547.0	20328.0	14255.0	14942.0	18177.0	19287.0	20020.0	18705.0	19636.0	19020.0	22074.0	16657.0	19402.0	20639.0	19379.0	18377.0	20057.0	22178.0	21007.0	19423.0	15156.0	14370.0	17867.0	21298.0	14555.0	15596.0	16151.0	20213.0	21064.0	12725.0	15982.0
Terpenoid backbone biosynthesis	80778.0	91255.0	96551.0	80802.0	83062.0	76491.0	104636.0	95217.0	81758.0	97994.0	89174.0	79921.0	75097.0	84416.0	97998.0	80762.0	82032.0	75355.0	85998.0	82536.0	81990.0	88293.0	90874.0	93398.0	84621.0	88834.0	82668.0	83673.0	100342.0	83305.0	77441.0	103683.0	85443.0	89259.0	78417.0	89064.0	101983.0	82806.0	97586.0	84152.0	87479.0	97934.0	86831.0	90677.0	84799.0	102422.0	82321.0	71642.0	74354.0
Tetracycline biosynthesis	18085.0	23085.0	24438.0	17555.0	17745.0	20179.0	25603.0	20361.0	16061.0	20037.0	17711.0	15506.0	13103.0	19264.0	20280.0	19131.0	11242.0	15499.0	16581.0	16513.0	15576.0	13276.0	12381.0	17415.0	20170.0	17553.0	16052.0	14635.0	22023.0	19563.0	16797.0	26947.0	17410.0	20431.0	19887.0	18303.0	19557.0	15533.0	13973.0	7491.0	14930.0	21981.0	8136.0	10978.0	24298.0	24086.0	20804.0	13432.0	16821.0
Thiamine metabolism	74624.0	86681.0	91511.0	74821.0	76885.0	72691.0	95941.0	91441.0	76912.0	95016.0	79042.0	72298.0	69752.0	78513.0	94100.0	75428.0	68497.0	68986.0	77312.0	77025.0	72823.0	71435.0	77029.0	89027.0	79674.0	80556.0	72505.0	77749.0	94422.0	74259.0	68918.0	90923.0	79989.0	82733.0	72326.0	82160.0	99182.0	77261.0	83470.0	57890.0	84509.0	94456.0	65184.0	69490.0	85513.0	95446.0	76419.0	65663.0	68273.0
Tight junction	0.0	0.0	0.0	0.0	0.0	0.0	0.0	0.0	0.0	0.0	0.0	0.0	0.0	0.0	0.0	0.0	0.0	0.0	0.0	0.0	0.0	0.0	0.0	0.0	0.0	0.0	0.0	0.0	0.0	0.0	0.0	0.0	0.0	0.0	0.0	0.0	0.0	0.0	0.0	0.0	0.0	0.0	0.0	0.0	0.0	0.0	0.0	0.0	0.0
Toluene degradation	19993.0	29447.0	16023.0	26428.0	34161.0	14876.0	15373.0	24022.0	26365.0	27457.0	20495.0	23228.0	24949.0	39797.0	23435.0	35221.0	20051.0	24197.0	18304.0	16128.0	12268.0	12254.0	14615.0	19348.0	14270.0	12254.0	16488.0	30116.0	14293.0	46803.0	18078.0	16502.0	20845.0	23230.0	15685.0	19742.0	16084.0	15289.0	11510.0	16088.0	19510.0	16611.0	20365.0	30889.0	78922.0	25363.0	28013.0	18100.0	21501.0
Toxoplasmosis	3.0	0.0	0.0	0.0	0.0	0.0	0.0	0.0	0.0	0.0	0.0	3.0	1.0	13.0	0.0	1.0	0.0	0.0	0.0	0.0	0.0	0.0	1.0	0.0	1.0	4.0	1.0	0.0	0.0	0.0	0.0	1.0	0.0	0.0	0.0	0.0	0.0	1.0	0.0	0.0	1.0	0.0	0.0	1.0	0.0	1.0	0.0	0.0	0.0
Transcription factors	220640.0	287250.0	311781.0	200723.0	196414.0	208468.0	295107.0	276062.0	206555.0	267764.0	210370.0	204075.0	167195.0	210714.0	272804.0	215325.0	179168.0	163771.0	210822.0	203025.0	199538.0	196499.0	204937.0	241850.0	209017.0	227990.0	209067.0	195838.0	274197.0	199572.0	179639.0	280106.0	213738.0	255397.0	195707.0	208871.0	274630.0	200597.0	218891.0	158790.0	275271.0	259763.0	181003.0	184926.0	224364.0	316768.0	201170.0	155556.0	185918.0
Transcription machinery	149895.0	160093.0	180261.0	146580.0	162865.0	186037.0	196559.0	189953.0	153669.0	189162.0	166084.0	153740.0	148466.0	162414.0	176736.0	157946.0	138992.0	145050.0	162280.0	168331.0	153503.0	153299.0	160601.0	180446.0	179491.0	167020.0	165545.0	156318.0	203855.0	158479.0	167655.0	191967.0	179144.0	171731.0	191387.0	183800.0	195053.0	172767.0	166053.0	131407.0	174306.0	188126.0	137799.0	143425.0	154994.0	193923.0	182460.0	131560.0	146715.0
Transcription related proteins	696.0	935.0	2070.0	449.0	118.0	650.0	662.0	408.0	167.0	220.0	479.0	421.0	365.0	225.0	363.0	661.0	349.0	188.0	913.0	1017.0	208.0	340.0	373.0	253.0	703.0	201.0	688.0	906.0	247.0	365.0	171.0	452.0	421.0	344.0	450.0	978.0	424.0	325.0	881.0	95.0	380.0	1139.0	83.0	125.0	621.0	286.0	2483.0	107.0	285.0
Translation factors	76273.0	87743.0	91969.0	77091.0	78139.0	81563.0	101719.0	91740.0	77762.0	91332.0	86642.0	77394.0	72326.0	82145.0	89897.0	76058.0	77641.0	71249.0	80371.0	78727.0	76495.0	83994.0	85002.0	87698.0	81745.0	85102.0	78565.0	79453.0	92506.0	83379.0	76000.0	100135.0	80836.0	83936.0	75949.0	85098.0	92667.0	78856.0	95938.0	78555.0	85271.0	89257.0	80260.0	83484.0	84546.0	96056.0	78854.0	67481.0	72985.0
Translation proteins	126746.0	156020.0	159099.0	130932.0	127215.0	128416.0	171376.0	152956.0	125913.0	155116.0	143234.0	126437.0	115251.0	136377.0	157724.0	125019.0	126065.0	113324.0	132032.0	127624.0	123938.0	135743.0	136844.0	142835.0	132499.0	138537.0	127916.0	129631.0	152658.0	136620.0	119100.0	171171.0	131275.0	143080.0	120219.0	134528.0	152737.0	127425.0	159090.0	122262.0	143220.0	147545.0	124762.0	132927.0	145389.0	166688.0	133595.0	106512.0	119360.0
Transporters	833924.0	1194323.0	1217586.0	834324.0	794088.0	763531.0	1043543.0	1123810.0	843399.0	1121008.0	865636.0	802517.0	660059.0	884509.0	1102010.0	916277.0	743977.0	654826.0	814592.0	812767.0	784345.0	781027.0	764539.0	981279.0	820682.0	910677.0	803538.0	768544.0	1062011.0	856782.0	708799.0	992038.0	843711.0	1015107.0	714786.0	820896.0	1056396.0	825046.0	939253.0	576780.0	1193964.0	1033736.0	628277.0	675734.0	1123333.0	1267059.0	847961.0	627712.0	775177.0
Tropane, piperidine and pyridine alkaloid biosynthesis	19171.0	19983.0	19731.0	20372.0	19436.0	19381.0	22124.0	21022.0	18143.0	21511.0	19496.0	18821.0	18441.0	19040.0	20974.0	18405.0	18953.0	19533.0	20151.0	20320.0	18499.0	17026.0	17956.0	20457.0	19757.0	19218.0	19170.0	22043.0	22293.0	20352.0	17759.0	22858.0	20140.0	19755.0	19974.0	19257.0	22508.0	18355.0	18962.0	15830.0	20934.0	22050.0	15171.0	17466.0	20841.0	22769.0	19358.0	18201.0	15180.0
Tryptophan metabolism	17870.0	22718.0	20399.0	14621.0	13939.0	21522.0	22308.0	18385.0	14364.0	17950.0	19017.0	16300.0	14702.0	15358.0	16556.0	16055.0	14894.0	14002.0	19809.0	16937.0	14565.0	14529.0	15425.0	16078.0	14276.0	15901.0	15546.0	18426.0	15749.0	17594.0	13143.0	14995.0	15600.0	18348.0	16822.0	20239.0	17048.0	13676.0	23070.0	11217.0	20972.0	18698.0	11378.0	13110.0	20348.0	21127.0	28339.0	12067.0	11484.0
Tuberculosis	21244.0	24818.0	27068.0	20455.0	22619.0	21757.0	28136.0	27034.0	22195.0	28349.0	24684.0	21872.0	20004.0	24458.0	27093.0	21890.0	21204.0	19137.0	23346.0	22132.0	20716.0	22397.0	23432.0	26450.0	24078.0	23536.0	21060.0	22928.0	26907.0	23103.0	21660.0	28978.0	24163.0	24410.0	22817.0	26538.0	29474.0	23332.0	25801.0	20404.0	23653.0	27108.0	22655.0	23218.0	24135.0	27755.0	26819.0	17343.0	21502.0
Two-component system	200587.0	258186.0	246490.0	208530.0	224406.0	199395.0	234508.0	269872.0	205724.0	285670.0	202549.0	197232.0	180642.0	231753.0	274368.0	222714.0	174223.0	172114.0	208277.0	202908.0	183900.0	166195.0	189270.0	235880.0	182231.0	201509.0	200605.0	218558.0	239255.0	231797.0	167101.0	223186.0	223460.0	247763.0	182603.0	204308.0	249192.0	204909.0	208897.0	125926.0	279214.0	229031.0	131867.0	167488.0	329651.0	299811.0	250198.0	151886.0	162179.0
Type I diabetes mellitus	7681.0	8525.0	9477.0	8729.0	8867.0	9460.0	11285.0	10450.0	8936.0	9996.0	9800.0	9161.0	9127.0	9289.0	9263.0	8864.0	8239.0	7394.0	8210.0	9488.0	7594.0	8435.0	8682.0	10134.0	9927.0	9486.0	9606.0	8685.0	11001.0	9591.0	9584.0	11490.0	9808.0	9468.0	9519.0	9841.0	10439.0	9785.0	9372.0	6920.0	8438.0	10276.0	7208.0	7747.0	8719.0	10472.0	8541.0	6547.0	8330.0
Type II diabetes mellitus	6723.0	7156.0	8192.0	8150.0	6015.0	9457.0	9003.0	8038.0	6476.0	7176.0	6652.0	6899.0	5928.0	6333.0	7520.0	5726.0	6319.0	6202.0	6611.0	7100.0	6017.0	6189.0	7420.0	6992.0	7874.0	6965.0	6657.0	8149.0	8113.0	6011.0	6037.0	11137.0	6927.0	7521.0	9059.0	7204.0	8177.0	6717.0	6038.0	6804.0	8005.0	7969.0	6703.0	6774.0	5126.0	9157.0	6905.0	6071.0	6065.0
Tyrosine metabolism	48856.0	52579.0	58365.0	49143.0	48079.0	48825.0	64447.0	58801.0	46077.0	55100.0	51666.0	47142.0	45058.0	50523.0	50751.0	47565.0	44552.0	44718.0	49379.0	47796.0	46186.0	43776.0	45605.0	52143.0	52537.0	48872.0	47277.0	48875.0	57611.0	52409.0	45703.0	67864.0	50855.0	51375.0	45780.0	52769.0	55627.0	50261.0	48651.0	37645.0	51218.0	55609.0	38978.0	41907.0	54055.0	61901.0	57281.0	42412.0	43967.0
Ubiquinone and other terpenoid-quinone biosynthesis	31168.0	29983.0	26348.0	31949.0	30900.0	35450.0	34378.0	33568.0	26365.0	27551.0	30950.0	29638.0	31715.0	29549.0	30650.0	31017.0	30724.0	33465.0	31084.0	30739.0	27345.0	27229.0	32748.0	26779.0	31654.0	24338.0	26689.0	32508.0	30572.0	33480.0	32891.0	30666.0	31547.0	27090.0	31322.0	38482.0	26797.0	31645.0	25296.0	38656.0	30383.0	32115.0	35037.0	38529.0	32596.0	27407.0	47138.0	30824.0	28595.0
Ubiquitin system	2345.0	2026.0	1876.0	2048.0	2529.0	3222.0	2587.0	2588.0	2298.0	2037.0	1924.0	1722.0	2887.0	2163.0	2398.0	2289.0	1448.0	2726.0	2319.0	2337.0	2311.0	795.0	1232.0	2287.0	2682.0	1496.0	2149.0	1771.0	2549.0	2455.0	1635.0	2445.0	2285.0	2077.0	3195.0	3762.0	1884.0	2505.0	1399.0	295.0	2085.0	2388.0	392.0	629.0	1704.0	1281.0	3787.0	2730.0	2710.0
VEGF signaling pathway	0.0	0.0	0.0	0.0	0.0	0.0	0.0	0.0	0.0	0.0	0.0	0.0	0.0	0.0	0.0	0.0	0.0	0.0	0.0	0.0	0.0	0.0	0.0	0.0	0.0	0.0	0.0	0.0	0.0	0.0	0.0	0.0	0.0	0.0	0.0	0.0	0.0	0.0	0.0	0.0	0.0	0.0	0.0	0.0	0.0	0.0	0.0	0.0	0.0
Valine, leucine and isoleucine biosynthesis	103113.0	124987.0	122375.0	106632.0	104000.0	102887.0	140696.0	129535.0	105658.0	124744.0	106897.0	104405.0	94756.0	107912.0	131692.0	107117.0	90168.0	94035.0	109385.0	104682.0	98497.0	85200.0	97107.0	118099.0	110821.0	108521.0	103951.0	105534.0	130596.0	102636.0	95691.0	142284.0	107714.0	118780.0	97520.0	121326.0	130402.0	107004.0	103468.0	64965.0	120959.0	129475.0	72039.0	79622.0	112645.0	142078.0	116205.0	87915.0	99103.0
Valine, leucine and isoleucine degradation	31135.0	38003.0	35642.0	36454.0	30770.0	35969.0	38220.0	37849.0	33302.0	38159.0	35345.0	31454.0	32546.0	32671.0	36846.0	34164.0	31493.0	28799.0	32951.0	34009.0	28320.0	29888.0	29560.0	36570.0	32544.0	30590.0	32434.0	37024.0	34475.0	36017.0	33927.0	33864.0	33591.0	34727.0	35804.0	38137.0	37725.0	30562.0	40400.0	24329.0	38429.0	40289.0	25490.0	27441.0	34190.0	39028.0	43918.0	26387.0	29123.0
Various types of N-glycan biosynthesis	12.0	1.0	0.0	1.0	1.0	2.0	1.0	8.0	0.0	0.0	3.0	1.0	0.0	0.0	8.0	0.0	0.0	9.0	1.0	2.0	1.0	12.0	0.0	1.0	1.0	2.0	2.0	112.0	0.0	1.0	0.0	81.0	4.0	0.0	113.0	0.0	1.0	3.0	1.0	0.0	32.0	0.0	0.0	1.0	3.0	0.0	0.0	0.0	1.0
Vascular smooth muscle contraction	0.0	0.0	0.0	0.0	0.0	0.0	0.0	0.0	0.0	0.0	0.0	0.0	0.0	0.0	0.0	0.0	0.0	0.0	0.0	0.0	0.0	0.0	0.0	0.0	0.0	0.0	0.0	0.0	0.0	0.0	0.0	0.0	0.0	0.0	0.0	0.0	0.0	0.0	0.0	0.0	0.0	0.0	0.0	0.0	0.0	0.0	0.0	0.0	0.0
Vasopressin-regulated water reabsorption	0.0	0.0	0.0	0.0	0.0	0.0	0.0	0.0	0.0	0.0	0.0	0.0	0.0	0.0	0.0	0.0	0.0	0.0	0.0	0.0	0.0	0.0	0.0	0.0	0.0	0.0	0.0	0.0	0.0	0.0	0.0	0.0	0.0	0.0	0.0	0.0	0.0	0.0	0.0	0.0	0.0	0.0	0.0	0.0	0.0	0.0	0.0	0.0	0.0
Vibrio cholerae infection	0.0	2.0	0.0	0.0	0.0	0.0	0.0	0.0	0.0	0.0	0.0	0.0	0.0	0.0	0.0	0.0	0.0	2.0	0.0	0.0	0.0	0.0	0.0	0.0	0.0	0.0	0.0	0.0	0.0	0.0	0.0	0.0	0.0	0.0	0.0	0.0	0.0	0.0	0.0	0.0	0.0	0.0	0.0	0.0	0.0	0.0	0.0	0.0	0.0
Vibrio cholerae pathogenic cycle	11646.0	12999.0	15483.0	10966.0	10133.0	9014.0	11998.0	13101.0	10469.0	11809.0	10319.0	9838.0	10510.0	10111.0	14017.0	11258.0	10580.0	9348.0	9905.0	9978.0	10074.0	8073.0	10737.0	11680.0	10651.0	8582.0	9869.0	10417.0	13338.0	9298.0	8677.0	12246.0	10770.0	12362.0	8025.0	10305.0	12858.0	10153.0	7033.0	11775.0	11281.0	12552.0	12082.0	12270.0	10353.0	13663.0	9645.0	9455.0	9813.0
Viral myocarditis	3.0	0.0	0.0	0.0	0.0	0.0	0.0	0.0	0.0	0.0	0.0	3.0	1.0	13.0	0.0	1.0	0.0	0.0	0.0	0.0	0.0	0.0	1.0	0.0	1.0	4.0	1.0	0.0	0.0	0.0	0.0	1.0	0.0	0.0	0.0	0.0	0.0	1.0	0.0	0.0	1.0	0.0	0.0	1.0	0.0	1.0	0.0	0.0	0.0
Vitamin B6 metabolism	31227.0	34795.0	35455.0	37207.0	33800.0	33566.0	39738.0	39531.0	33544.0	37831.0	34684.0	33455.0	32568.0	35503.0	35742.0	34357.0	31747.0	29581.0	30375.0	33308.0	29016.0	30808.0	32969.0	36518.0	36011.0	32535.0	32449.0	33514.0	39715.0	37480.0	34603.0	43875.0	35566.0	35039.0	34203.0	34274.0	38625.0	34448.0	31997.0	30691.0	34026.0	38235.0	31393.0	33439.0	35905.0	41792.0	32044.0	28566.0	31103.0
Wnt signaling pathway	0.0	0.0	0.0	0.0	0.0	0.0	0.0	0.0	0.0	0.0	0.0	0.0	0.0	0.0	0.0	0.0	0.0	0.0	0.0	0.0	0.0	0.0	0.0	0.0	0.0	0.0	0.0	0.0	0.0	0.0	0.0	0.0	0.0	0.0	0.0	0.0	0.0	0.0	0.0	0.0	0.0	0.0	0.0	0.0	0.0	0.0	0.0	0.0	0.0
Xylene degradation	4279.0	5442.0	7801.0	4329.0	3361.0	3979.0	6971.0	6727.0	3389.0	5064.0	4656.0	3995.0	2323.0	4280.0	5083.0	3864.0	3577.0	2631.0	3463.0	4511.0	4403.0	4649.0	4403.0	4430.0	4314.0	5370.0	4738.0	3112.0	6588.0	5429.0	2466.0	11378.0	4044.0	5631.0	2865.0	3296.0	4600.0	4213.0	4942.0	2731.0	5966.0	4486.0	2058.0	2911.0	5139.0	9370.0	2446.0	2257.0	3024.0
Zeatin biosynthesis	8526.0	8403.0	9259.0	8667.0	9374.0	8974.0	10784.0	10292.0	8901.0	9972.0	9402.0	8737.0	9074.0	9233.0	9263.0	8850.0	9492.0	8765.0	8865.0	9461.0	8943.0	9666.0	9874.0	10125.0	9937.0	9249.0	9353.0	9162.0	10996.0	9568.0	9560.0	11377.0	9730.0	9199.0	9472.0	9799.0	10406.0	9439.0	9399.0	10690.0	9289.0	10241.0	10390.0	10762.0	8698.0	10376.0	8402.0	8379.0	8312.0
alpha-Linolenic acid metabolism	988.0	1019.0	738.0	378.0	346.0	1062.0	1306.0	417.0	358.0	204.0	683.0	463.0	496.0	255.0	84.0	434.0	287.0	184.0	353.0	275.0	375.0	529.0	169.0	158.0	111.0	268.0	743.0	246.0	412.0	366.0	1448.0	159.0	265.0	482.0	452.0	247.0	184.0	151.0	218.0	169.0	277.0	116.0	105.0	110.0	61.0	798.0	556.0	100.0	76.0
beta-Alanine metabolism	26681.0	29880.0	30052.0	28627.0	25310.0	28693.0	32402.0	29929.0	25682.0	30431.0	28851.0	26692.0	25232.0	24422.0	28614.0	25278.0	24193.0	24287.0	26103.0	27461.0	23606.0	23140.0	27938.0	29235.0	26501.0	25008.0	26881.0	28630.0	33011.0	23945.0	23982.0	26588.0	28033.0	27814.0	24867.0	28567.0	30465.0	27100.0	27261.0	25156.0	27555.0	32601.0	23306.0	25393.0	25644.0	30600.0	27675.0	22872.0	19708.0
beta-Lactam resistance	4773.0	5025.0	6287.0	6055.0	5103.0	4284.0	5171.0	6854.0	5926.0	5908.0	5052.0	4824.0	6450.0	5303.0	6732.0	6617.0	4293.0	5466.0	5441.0	5141.0	3876.0	1985.0	4234.0	6673.0	6623.0	4075.0	3904.0	5187.0	5772.0	4161.0	5658.0	5360.0	5766.0	5316.0	5431.0	8285.0	6986.0	6357.0	3204.0	1651.0	4080.0	7247.0	2944.0	3043.0	5189.0	4759.0	8057.0	5028.0	6532.0
mRNA surveillance pathway	0.0	0.0	0.0	0.0	0.0	2.0	0.0	0.0	0.0	0.0	0.0	0.0	0.0	0.0	0.0	0.0	0.0	0.0	0.0	0.0	0.0	0.0	0.0	0.0	0.0	0.0	0.0	0.0	0.0	0.0	0.0	2.0	0.0	0.0	0.0	0.0	0.0	0.0	0.0	0.0	2.0	0.0	0.0	0.0	0.0	0.0	0.0	0.0	0.0
mTOR signaling pathway	0.0	0.0	0.0	0.0	0.0	1.0	0.0	0.0	0.0	0.0	0.0	0.0	0.0	0.0	0.0	0.0	0.0	0.0	0.0	0.0	0.0	0.0	0.0	0.0	0.0	0.0	0.0	0.0	0.0	0.0	0.0	1.0	0.0	0.0	0.0	0.0	0.0	0.0	0.0	0.0	1.0	0.0	0.0	0.0	0.0	0.0	0.0	0.0	0.0
p53 signaling pathway	3.0	0.0	0.0	0.0	0.0	0.0	0.0	0.0	0.0	0.0	0.0	3.0	1.0	13.0	0.0	1.0	0.0	0.0	0.0	0.0	0.0	0.0	1.0	0.0	1.0	4.0	1.0	0.0	0.0	0.0	0.0	1.0	0.0	0.0	0.0	0.0	0.0	1.0	0.0	0.0	1.0	0.0	0.0	1.0	0.0	1.0	0.0	0.0	0.0
[truncated: 3 more columns]
